# Supplementary material for: 4-Des­oxy-4β-(4-methoxy­carbonyl-1,2,3-triazol-1-yl)podophyllotoxin dichloro­methane solvate
Source: Acta Crystallogr Sect E Struct Rep Online. 2009 Nov 28;65(Pt 12):o3257. doi: 10.1107/S1600536809050612 (PMC2971900; doi:10.1107/S1600536809050612)
Supplement: Supplementary file 1 [file e-65-o3257-sup1.cif]

##############################################################################
###                                                                        ###
###        Electronic paper (Acta Crystallographica Section E)             ###
###                                                                        ###
##############################################################################
#                                                                            #
# This CIF contains the data in a paper accepted for publication in Acta     #
# Crystallographica Section E. It conforms to the requirements of Notes      #
# for Authors for Section E, and has been peer reviewed under the auspices   #
# of the IUCr Commission on Journals.                                        #
#                                                                            #
# Full details of the Crystallographic Information File format               #
# are given in the paper "The Crystallographic Information File (CIF):       #
# a New Standard Archive File for Crystallography" by S. R. Hall, F. H.      #
# Allen and I. D. Brown [Acta Cryst. (1991), A47, 655-685].                  #
#                                                                            #
# The current version of the core CIF dictionary is obtainable from          #
# ftp://ftp.iucr.org/pub/cif_core.dic. The current version number is 2.4.    #
#                                                                            #
# Software is freely available for graphical display of the structure(s) in  #
# this CIF.  For information consult the CIF home page http://www.iucr.org/  #
# cif/home.html                                                              #
#                                                                            #
# This file may be used for bona fide research purposes within the           #
# scientific community so long as proper attribution is given to the journal # 
# article from which it was obtained.                                        #
#                                                                            #
##############################################################################
                                             
data_I
_audit_creation_method     SHELXL-97
_chemical_name_systematic
;
methyl 1-[12-oxo-10-(3,4,5-trimethoxyphenyl)-4,6,13-
trioxatetracyclo[7.7.0.0^3,7^.0^11,15^]hexadeca-1,3(7),8-trien-16-yl]-
1<i>H</i>-1,2,3-triazole-4-carboxylate dichloromethane solvate
;
_chemical_name_common
            '4-Desoxy-4\b-(4-methoxycarbonyl-1,2,3-triazol-1-yl)podophyllotoxin'
_chemical_formula_moiety     'C26 H25 N3 O9, C H2 Cl2'
_chemical_formula_sum     'C27 H27 Cl2 N3 O9'
_chemical_formula_iupac     'C26 H25 N3 O9, C H2 Cl2'
_chemical_formula_weight     608.42
_chemical_melting_point     ?
_chemical_melting_point_gt     212
_chemical_melting_point_lt     213
_symmetry_cell_setting     Orthorhombic
_symmetry_space_group_name_H-M     'P 21 21 21'
_symmetry_space_group_name_Hall     'P 2ac 2ab'
loop_
    _symmetry_equiv_pos_as_xyz
    'x, y, z'
    '-x+1/2, -y, z+1/2'
    '-x, y+1/2, -z+1/2'
    'x+1/2, -y+1/2, -z'
_cell_length_a     10.377(2)
_cell_length_b     12.639(3)
_cell_length_c     20.463(4)
_cell_angle_alpha     90.00
_cell_angle_beta     90.00
_cell_angle_gamma     90.00
_cell_volume     2683.9(10)
_cell_formula_units_Z     4
_cell_measurement_reflns_used     9219
_cell_measurement_theta_min     1.894
_cell_measurement_theta_max     27.864
_cell_measurement_temperature     113(2)
_exptl_crystal_description     block
_exptl_crystal_colour     colorless
_exptl_crystal_size_max     0.28
_exptl_crystal_size_mid     0.24
_exptl_crystal_size_min     0.12
_exptl_crystal_density_diffrn     1.506
_exptl_crystal_density_meas     ?
_exptl_crystal_density_method     'not measured'
_exptl_crystal_F_000     1264
_exptl_absorpt_coefficient_mu     0.303
_exptl_absorpt_correction_type     multi-scan
_exptl_absorpt_process_details     '(CrystalClear; Rigaku/MSC, 2005)'
_exptl_absorpt_correction_T_min     0.9199
_exptl_absorpt_correction_T_max     0.9645
_exptl_special_details
;
Both Cu+ and Cu2+ can be used as catalyst while combined with respective
additives.
;
_diffrn_ambient_temperature     113(2)
_diffrn_radiation_type     MoK\a
_diffrn_radiation_wavelength     0.71073
_diffrn_radiation_source     'rotating anode'
_diffrn_radiation_monochromator     confocal
_diffrn_measurement_device_type     'Rigaku Saturn CCD area-detector'
_diffrn_measurement_method     '\w and \f scans'
_diffrn_detector_area_resol_mean     7.31
_diffrn_reflns_number     22515
_diffrn_reflns_av_R_equivalents     0.0361
_diffrn_reflns_av_sigmaI/netI     0.0389
_diffrn_reflns_theta_min     1.89
_diffrn_reflns_theta_max     27.87
_diffrn_reflns_theta_full     27.87
_diffrn_measured_fraction_theta_max     0.999
_diffrn_measured_fraction_theta_full     0.999
_diffrn_reflns_limit_h_min     -13
_diffrn_reflns_limit_h_max     13
_diffrn_reflns_limit_k_min     -12
_diffrn_reflns_limit_k_max     16
_diffrn_reflns_limit_l_min     -26
_diffrn_reflns_limit_l_max     26
_diffrn_standards_number     0
_diffrn_standards_interval_count     0
_diffrn_standards_interval_time     0
_diffrn_standards_decay_%     0
_refine_special_details
;
Refinement of <i>F</i>^2^ against ALL reflections. The weighted <i>R</i>-factor
<i>wR</i> and goodness of fit <i>S</i> are based on <i>F</i>^2^, conventional
<i>R</i>-factors <i>R</i> are based on <i>F</i>, with <i>F</i> set to zero for
negative <i>F</i>^2^. The threshold expression of <i>F</i>^2^ >
\s(<i>F</i>^2^) is used only for calculating <i>R</i>-factors(gt) <i>etc</i>.
and is not relevant to the choice of reflections for refinement.
<i>R</i>-factors based on <i>F</i>^2^ are statistically about twice as large
as those based on <i>F</i>, and <i>R</i>- factors based on ALL data will be
even larger.
;
_reflns_number_total     6397
_reflns_number_gt     5768
_reflns_threshold_expression     I>2sigma(I)
_refine_ls_structure_factor_coef     Fsqd
_refine_ls_matrix_type     full
_refine_ls_R_factor_all     0.0399
_refine_ls_R_factor_gt     0.0355
_refine_ls_wR_factor_gt     0.0760
_refine_ls_wR_factor_ref     0.0785
_refine_ls_goodness_of_fit_ref     1.010
_refine_ls_restrained_S_all     1.010
_refine_ls_number_reflns     6397
_refine_ls_number_parameters     374
_refine_ls_number_restraints     0
_refine_ls_hydrogen_treatment     constr
_refine_ls_weighting_scheme     calc
_refine_ls_weighting_details
         'calc w=1/[\s^2^(Fo^2^)+(0.0476P)^2^+0.0000P] where P=(Fo^2^+2Fc^2^)/3'
_atom_sites_solution_hydrogens     geom
_atom_sites_solution_primary     direct
_atom_sites_solution_secondary     difmap
_refine_ls_shift/su_max     0.001
_refine_ls_shift/su_mean     0.000
_refine_diff_density_max     0.179
_refine_diff_density_min     -0.344
_refine_ls_extinction_method     none
_refine_ls_extinction_coef     ?
_refine_ls_abs_structure_details     'Flack (1983), 2800 Friedel pairs'
_refine_ls_abs_structure_Flack     0.04(4)
loop_
    _atom_type_symbol
    _atom_type_description
    _atom_type_scat_dispersion_real
    _atom_type_scat_dispersion_imag
    _atom_type_scat_source
    'C' 'C' 0.0033 0.0016
                         'International Tables Vol C Tables 4.2.6.8 and 6.1.1.4'
    'H' 'H' 0.0000 0.0000
                         'International Tables Vol C Tables 4.2.6.8 and 6.1.1.4'
    'N' 'N' 0.0061 0.0033
                         'International Tables Vol C Tables 4.2.6.8 and 6.1.1.4'
    'O' 'O' 0.0106 0.0060
                         'International Tables Vol C Tables 4.2.6.8 and 6.1.1.4'
    'Cl' 'Cl' 0.1484 0.1585
                         'International Tables Vol C Tables 4.2.6.8 and 6.1.1.4'
_computing_data_collection     'CrystalClear (Rigaku/MSC, 2005)'
_computing_cell_refinement     'CrystalClear (Rigaku/MSC, 2005)'
_computing_data_reduction     'CrystalClear (Rigaku/MSC, 2005)'
_computing_structure_solution     'SHELXS97 (Sheldrick, 2008)'
_computing_structure_refinement     'SHELXL97 (Sheldrick, 2008)'
_computing_molecular_graphics     'SHELXTL (Sheldrick, 2008)'
_computing_publication_material     'SHELXTL (Sheldrick, 2008)'
loop_
    _atom_site_type_symbol
    _atom_site_label
    _atom_site_fract_x
    _atom_site_fract_y
    _atom_site_fract_z
    _atom_site_U_iso_or_equiv
    _atom_site_adp_type
    _atom_site_calc_flag
    _atom_site_refinement_flags
    _atom_site_occupancy
    _atom_site_disorder_assembly
    _atom_site_disorder_group
    O O1 0.81730(11) 0.46481(8) -0.07929(6) 0.0222(2) Uani d . 1 . .
    O O2 1.02230(11) 0.38471(8) -0.13992(5) 0.0200(2) Uani d . 1 . .
    O O3 1.07335(11) 0.17818(9) -0.13872(6) 0.0242(3) Uani d . 1 . .
    O O4 1.03010(12) 0.07454(9) 0.18541(6) 0.0279(3) Uani d . 1 . .
    O O5 1.04059(12) -0.10864(9) 0.17747(6) 0.0263(3) Uani d . 1 . .
    O O6 0.49041(12) -0.00212(9) -0.11823(6) 0.0273(3) Uani d . 1 . .
    O O7 0.50203(13) 0.17197(9) -0.09864(6) 0.0313(3) Uani d . 1 . .
    O O8 0.35597(12) -0.14406(9) 0.20717(6) 0.0254(3) Uani d . 1 . .
    O O9 0.30253(11) -0.31101(8) 0.17946(6) 0.0242(3) Uani d . 1 . .
    N N1 0.60318(12) -0.17930(9) 0.04644(6) 0.0167(3) Uani d . 1 . .
    N N2 0.56517(13) -0.28046(10) 0.03289(7) 0.0234(3) Uani d . 1 . .
    N N3 0.47699(14) -0.30643(10) 0.07549(6) 0.0226(3) Uani d . 1 . .
    C C1 0.78479(14) 0.18283(11) -0.03338(7) 0.0162(3) Uani d . 1 . .
    C C2 0.75602(15) 0.29059(11) -0.03655(7) 0.0176(3) Uani d . 1 . .
    H H2 0.6835 0.3180 -0.0138 0.021 Uiso calc R 1 . .
    C C3 0.83415(15) 0.35759(11) -0.07318(8) 0.0172(3) Uani d . 1 . .
    C C4 0.93996(15) 0.31698(12) -0.10722(7) 0.0165(3) Uani d . 1 . .
    C C5 0.96690(15) 0.20875(12) -0.10457(7) 0.0175(3) Uani d . 1 . .
    C C6 0.88965(15) 0.14181(12) -0.06738(8) 0.0178(3) Uani d . 1 . .
    H H6 0.9085 0.0683 -0.0652 0.021 Uiso calc R 1 . .
    C C7 0.72731(16) 0.51437(13) -0.03645(8) 0.0261(4) Uani d . 1 . .
    H H7A 0.7549 0.5042 0.0089 0.039 Uiso calc R 1 . .
    H H7B 0.6419 0.4828 -0.0427 0.039 Uiso calc R 1 . .
    H H7C 0.7232 0.5902 -0.0462 0.039 Uiso calc R 1 . .
    C C8 0.98547(17) 0.40051(14) -0.20675(8) 0.0245(4) Uani d . 1 . .
    H H8A 0.9016 0.4361 -0.2084 0.037 Uiso calc R 1 . .
    H H8B 0.9794 0.3319 -0.2288 0.037 Uiso calc R 1 . .
    H H8C 1.0502 0.4443 -0.2287 0.037 Uiso calc R 1 . .
    C C9 1.09771(18) 0.06681(13) -0.14314(9) 0.0279(4) Uani d . 1 . .
    H H9A 1.0224 0.0314 -0.1620 0.042 Uiso calc R 1 . .
    H H9B 1.1145 0.0384 -0.0994 0.042 Uiso calc R 1 . .
    H H9C 1.1729 0.0545 -0.1711 0.042 Uiso calc R 1 . .
    C C10 0.70229(15) 0.11348(11) 0.01110(7) 0.0165(3) Uani d . 1 . .
    H H10 0.6540 0.1623 0.0407 0.020 Uiso calc R 1 . .
    C C11 0.78712(15) 0.04464(11) 0.05453(7) 0.0161(3) Uani d . 1 . .
    C C12 0.86601(15) 0.09890(12) 0.09961(8) 0.0192(3) Uani d . 1 . .
    H H12 0.8637 0.1738 0.1029 0.023 Uiso calc R 1 . .
    C C13 0.94594(15) 0.03996(12) 0.13838(8) 0.0188(3) Uani d . 1 . .
    C C14 1.09057(17) -0.01795(14) 0.21149(9) 0.0278(4) Uani d . 1 . .
    H H14A 1.0721 -0.0239 0.2588 0.033 Uiso calc R 1 . .
    H H14B 1.1851 -0.0135 0.2056 0.033 Uiso calc R 1 . .
    C C15 0.95192(15) -0.06919(12) 0.13392(8) 0.0188(3) Uani d . 1 . .
    C C16 0.87764(15) -0.12393(12) 0.09064(8) 0.0181(3) Uani d . 1 . .
    H H16 0.8828 -0.1988 0.0875 0.022 Uiso calc R 1 . .
    C C17 0.79280(14) -0.06537(11) 0.05070(7) 0.0156(3) Uani d . 1 . .
    C C18 0.70594(15) -0.13007(11) 0.00655(7) 0.0162(3) Uani d . 1 . .
    H H18 0.7587 -0.1880 -0.0133 0.019 Uiso calc R 1 . .
    C C19 0.65391(15) -0.06140(11) -0.04854(8) 0.0174(3) Uani d . 1 . .
    H H19 0.7265 -0.0457 -0.0792 0.021 Uiso calc R 1 . .
    C C20 0.53937(17) -0.09906(12) -0.08870(8) 0.0224(3) Uani d . 1 . .
    H H20A 0.5667 -0.1503 -0.1226 0.027 Uiso calc R 1 . .
    H H20B 0.4734 -0.1325 -0.0605 0.027 Uiso calc R 1 . .
    C C21 0.52869(16) 0.08367(13) -0.08212(8) 0.0224(3) Uani d . 1 . .
    C C22 0.60149(15) 0.04366(11) -0.02292(7) 0.0173(3) Uani d . 1 . .
    H H22 0.5353 0.0258 0.0108 0.021 Uiso calc R 1 . .
    C C23 0.53786(16) -0.14106(12) 0.09778(7) 0.0172(3) Uani d . 1 . .
    H H23 0.5456 -0.0731 0.1172 0.021 Uiso calc R 1 . .
    C C24 0.45700(15) -0.22220(12) 0.11611(8) 0.0169(3) Uani d . 1 . .
    C C25 0.36761(15) -0.22017(12) 0.17193(8) 0.0192(3) Uani d . 1 . .
    C C26 0.21945(17) -0.31309(14) 0.23663(8) 0.0287(4) Uani d . 1 . .
    H H26A 0.1500 -0.2613 0.2312 0.043 Uiso calc R 1 . .
    H H26B 0.2700 -0.2954 0.2756 0.043 Uiso calc R 1 . .
    H H26C 0.1824 -0.3839 0.2416 0.043 Uiso calc R 1 . .
    Cl Cl1 0.26269(6) 0.39288(4) 0.23482(3) 0.05616(18) Uani d . 1 . .
    Cl Cl2 0.21387(5) 0.18814(4) 0.29584(2) 0.03992(13) Uani d . 1 . .
    C C27 0.1834(2) 0.27027(14) 0.22719(10) 0.0343(4) Uani d . 1 . .
    H H27A 0.2134 0.2342 0.1870 0.041 Uiso calc R 1 . .
    H H27B 0.0895 0.2823 0.2231 0.041 Uiso calc R 1 . .
loop_
    _atom_site_aniso_label
    _atom_site_aniso_U_11
    _atom_site_aniso_U_22
    _atom_site_aniso_U_33
    _atom_site_aniso_U_12
    _atom_site_aniso_U_13
    _atom_site_aniso_U_23
    O1 0.0274(6) 0.0121(5) 0.0272(6) 0.0025(4) 0.0052(5) 0.0009(4)
    O2 0.0216(6) 0.0202(6) 0.0181(5) -0.0065(4) 0.0010(5) 0.0023(4)
    O3 0.0228(6) 0.0206(6) 0.0293(6) 0.0030(5) 0.0106(5) -0.0002(5)
    O4 0.0315(7) 0.0217(6) 0.0305(7) -0.0010(5) -0.0133(6) -0.0014(5)
    O5 0.0284(6) 0.0208(6) 0.0297(7) 0.0024(5) -0.0120(5) 0.0002(5)
    O6 0.0307(7) 0.0246(6) 0.0267(6) -0.0017(5) -0.0094(5) 0.0035(5)
    O7 0.0314(7) 0.0243(6) 0.0381(7) 0.0046(5) -0.0067(6) 0.0088(6)
    O8 0.0291(7) 0.0228(6) 0.0241(6) -0.0017(5) 0.0064(5) -0.0022(5)
    O9 0.0249(6) 0.0238(6) 0.0239(6) -0.0066(5) 0.0036(5) 0.0035(5)
    N1 0.0195(6) 0.0119(6) 0.0186(6) -0.0005(5) 0.0004(5) -0.0004(5)
    N2 0.0275(8) 0.0157(7) 0.0269(8) -0.0054(5) 0.0019(6) -0.0033(6)
    N3 0.0256(8) 0.0194(7) 0.0227(7) -0.0059(6) 0.0025(6) -0.0006(6)
    C1 0.0182(7) 0.0155(7) 0.0149(7) -0.0014(6) -0.0009(6) -0.0006(6)
    C2 0.0177(8) 0.0168(8) 0.0184(8) 0.0011(6) 0.0010(6) -0.0016(6)
    C3 0.0212(8) 0.0121(7) 0.0181(8) 0.0000(6) -0.0037(6) 0.0006(6)
    C4 0.0175(8) 0.0178(7) 0.0141(7) -0.0045(6) -0.0001(6) 0.0016(6)
    C5 0.0162(8) 0.0215(8) 0.0148(7) 0.0009(6) 0.0015(6) -0.0031(6)
    C6 0.0195(8) 0.0156(7) 0.0184(8) 0.0008(6) -0.0006(6) 0.0002(6)
    C7 0.0264(9) 0.0177(8) 0.0342(10) 0.0026(6) 0.0033(8) -0.0017(7)
    C8 0.0290(9) 0.0268(9) 0.0178(8) 0.0008(7) 0.0028(7) 0.0030(7)
    C9 0.0315(9) 0.0257(9) 0.0267(9) 0.0104(7) 0.0078(8) 0.0010(7)
    C10 0.0185(8) 0.0138(7) 0.0171(8) 0.0009(6) 0.0027(6) 0.0005(6)
    C11 0.0169(8) 0.0155(7) 0.0158(7) -0.0005(6) 0.0042(6) 0.0007(5)
    C12 0.0212(8) 0.0157(8) 0.0206(8) -0.0015(6) 0.0031(6) 0.0012(6)
    C13 0.0185(8) 0.0188(8) 0.0192(8) -0.0038(6) 0.0015(6) -0.0020(6)
    C14 0.0287(9) 0.0268(9) 0.0278(9) 0.0036(7) -0.0089(7) -0.0029(7)
    C15 0.0176(8) 0.0191(8) 0.0196(8) 0.0028(6) 0.0007(6) 0.0017(6)
    C16 0.0192(8) 0.0152(8) 0.0199(8) 0.0012(6) 0.0024(6) 0.0004(6)
    C17 0.0155(7) 0.0151(7) 0.0162(7) 0.0005(5) 0.0035(6) 0.0003(5)
    C18 0.0171(8) 0.0153(7) 0.0162(7) -0.0009(6) 0.0036(6) -0.0010(6)
    C19 0.0195(8) 0.0160(8) 0.0169(8) -0.0006(6) 0.0023(6) -0.0010(6)
    C20 0.0262(9) 0.0195(8) 0.0214(8) -0.0008(7) -0.0025(7) 0.0023(6)
    C21 0.0186(8) 0.0255(9) 0.0231(8) -0.0017(6) 0.0006(7) 0.0041(7)
    C22 0.0172(7) 0.0152(8) 0.0194(8) 0.0004(6) 0.0037(6) 0.0026(6)
    C23 0.0204(8) 0.0164(7) 0.0148(8) 0.0011(6) 0.0003(6) -0.0007(6)
    C24 0.0184(8) 0.0156(7) 0.0166(8) -0.0006(6) -0.0026(6) 0.0014(6)
    C25 0.0169(8) 0.0215(8) 0.0192(8) -0.0009(6) -0.0013(7) 0.0053(6)
    C26 0.0261(9) 0.0301(9) 0.0300(9) -0.0017(8) 0.0072(8) 0.0105(8)
    Cl1 0.0722(4) 0.0437(3) 0.0526(3) -0.0320(3) 0.0287(3) -0.0187(3)
    Cl2 0.0490(3) 0.0366(3) 0.0342(3) 0.0004(2) 0.0064(2) -0.0110(2)
    C27 0.0350(11) 0.0262(9) 0.0417(11) -0.0044(8) 0.0050(9) -0.0084(8)
_geom_special_details
;
All e.s.d.'s (except the e.s.d. in the dihedral angle between two l.s. planes)
are estimated using the full covariance matrix. The cell e.s.d.'s are taken
into account individually in the estimation of e.s.d.'s in distances, angles
and torsion angles; correlations between e.s.d.'s in cell parameters are only
used when they are defined by crystal symmetry. An approximate (isotropic)
treatment of cell e.s.d.'s is used for estimating e.s.d.'s involving l.s.
planes.
;
loop_
    _geom_bond_atom_site_label_1
    _geom_bond_atom_site_label_2
    _geom_bond_site_symmetry_2
    _geom_bond_distance
    _geom_bond_publ_flag
    O1 C3 . 1.3722(18) ?
    O1 C7 . 1.4258(19) ?
    O2 C4 . 1.3823(17) ?
    O2 C8 . 1.4339(19) ?
    O3 C5 . 1.3631(19) ?
    O3 C9 . 1.433(2) ?
    O4 C13 . 1.3710(19) ?
    O4 C14 . 1.430(2) ?
    O5 C15 . 1.3747(19) ?
    O5 C14 . 1.438(2) ?
    O6 C21 . 1.371(2) ?
    O6 C20 . 1.4575(19) ?
    O7 C21 . 1.1985(19) ?
    O8 C25 . 1.2084(19) ?
    O9 C25 . 1.3409(19) ?
    O9 C26 . 1.454(2) ?
    N1 C23 . 1.340(2) ?
    N1 N2 . 1.3664(18) ?
    N1 C18 . 1.4800(19) ?
    N2 N3 . 1.3057(19) ?
    N3 C24 . 1.367(2) ?
    C1 C6 . 1.392(2) ?
    C1 C2 . 1.396(2) ?
    C1 C10 . 1.526(2) ?
    C2 C3 . 1.392(2) ?
    C2 H2 . 0.9500 ?
    C3 C4 . 1.398(2) ?
    C4 C5 . 1.397(2) ?
    C5 C6 . 1.392(2) ?
    C6 H6 . 0.9500 ?
    C7 H7A . 0.9800 ?
    C7 H7B . 0.9800 ?
    C7 H7C . 0.9800 ?
    C8 H8A . 0.9800 ?
    C8 H8B . 0.9800 ?
    C8 H8C . 0.9800 ?
    C9 H9A . 0.9800 ?
    C9 H9B . 0.9800 ?
    C9 H9C . 0.9800 ?
    C10 C11 . 1.524(2) ?
    C10 C22 . 1.535(2) ?
    C10 H10 . 1.0000 ?
    C11 C17 . 1.394(2) ?
    C11 C12 . 1.411(2) ?
    C12 C13 . 1.368(2) ?
    C12 H12 . 0.9500 ?
    C13 C15 . 1.384(2) ?
    C14 H14A . 0.9900 ?
    C14 H14B . 0.9900 ?
    C15 C16 . 1.363(2) ?
    C16 C17 . 1.411(2) ?
    C16 H16 . 0.9500 ?
    C17 C18 . 1.516(2) ?
    C18 C19 . 1.522(2) ?
    C18 H18 . 1.0000 ?
    C19 C20 . 1.521(2) ?
    C19 C22 . 1.528(2) ?
    C19 H19 . 1.0000 ?
    C20 H20A . 0.9900 ?
    C20 H20B . 0.9900 ?
    C21 C22 . 1.515(2) ?
    C22 H22 . 1.0000 ?
    C23 C24 . 1.377(2) ?
    C23 H23 . 0.9500 ?
    C24 C25 . 1.472(2) ?
    C26 H26A . 0.9800 ?
    C26 H26B . 0.9800 ?
    C26 H26C . 0.9800 ?
    Cl1 C27 . 1.7613(19) ?
    Cl2 C27 . 1.775(2) ?
    C27 H27A . 0.9900 ?
    C27 H27B . 0.9900 ?
loop_
    _geom_angle_atom_site_label_1
    _geom_angle_atom_site_label_2
    _geom_angle_atom_site_label_3
    _geom_angle_site_symmetry_1
    _geom_angle_site_symmetry_3
    _geom_angle
    _geom_angle_publ_flag
    C3 O1 C7 . . 117.47(12) ?
    C4 O2 C8 . . 112.53(12) ?
    C5 O3 C9 . . 116.98(12) ?
    C13 O4 C14 . . 106.31(12) ?
    C15 O5 C14 . . 105.43(12) ?
    C21 O6 C20 . . 109.90(12) ?
    C25 O9 C26 . . 114.00(12) ?
    C23 N1 N2 . . 110.51(12) ?
    C23 N1 C18 . . 130.16(12) ?
    N2 N1 C18 . . 119.31(12) ?
    N3 N2 N1 . . 107.58(12) ?
    N2 N3 C24 . . 108.46(12) ?
    C6 C1 C2 . . 120.50(14) ?
    C6 C1 C10 . . 121.51(13) ?
    C2 C1 C10 . . 117.91(13) ?
    C3 C2 C1 . . 119.62(14) ?
    C3 C2 H2 . . 120.2 ?
    C1 C2 H2 . . 120.2 ?
    O1 C3 C2 . . 125.16(14) ?
    O1 C3 C4 . . 114.67(14) ?
    C2 C3 C4 . . 120.17(14) ?
    O2 C4 C5 . . 120.10(14) ?
    O2 C4 C3 . . 119.95(13) ?
    C5 C4 C3 . . 119.81(13) ?
    O3 C5 C6 . . 125.09(14) ?
    O3 C5 C4 . . 114.81(13) ?
    C6 C5 C4 . . 120.07(14) ?
    C1 C6 C5 . . 119.82(14) ?
    C1 C6 H6 . . 120.1 ?
    C5 C6 H6 . . 120.1 ?
    O1 C7 H7A . . 109.5 ?
    O1 C7 H7B . . 109.5 ?
    H7A C7 H7B . . 109.5 ?
    O1 C7 H7C . . 109.5 ?
    H7A C7 H7C . . 109.5 ?
    H7B C7 H7C . . 109.5 ?
    O2 C8 H8A . . 109.5 ?
    O2 C8 H8B . . 109.5 ?
    H8A C8 H8B . . 109.5 ?
    O2 C8 H8C . . 109.5 ?
    H8A C8 H8C . . 109.5 ?
    H8B C8 H8C . . 109.5 ?
    O3 C9 H9A . . 109.5 ?
    O3 C9 H9B . . 109.5 ?
    H9A C9 H9B . . 109.5 ?
    O3 C9 H9C . . 109.5 ?
    H9A C9 H9C . . 109.5 ?
    H9B C9 H9C . . 109.5 ?
    C11 C10 C1 . . 110.59(12) ?
    C11 C10 C22 . . 109.26(12) ?
    C1 C10 C22 . . 116.22(12) ?
    C11 C10 H10 . . 106.8 ?
    C1 C10 H10 . . 106.8 ?
    C22 C10 H10 . . 106.8 ?
    C17 C11 C12 . . 119.80(14) ?
    C17 C11 C10 . . 124.14(14) ?
    C12 C11 C10 . . 116.03(12) ?
    C13 C12 C11 . . 117.78(14) ?
    C13 C12 H12 . . 121.1 ?
    C11 C12 H12 . . 121.1 ?
    C12 C13 O4 . . 128.28(14) ?
    C12 C13 C15 . . 122.11(15) ?
    O4 C13 C15 . . 109.60(14) ?
    O4 C14 O5 . . 108.23(13) ?
    O4 C14 H14A . . 110.1 ?
    O5 C14 H14A . . 110.1 ?
    O4 C14 H14B . . 110.1 ?
    O5 C14 H14B . . 110.1 ?
    H14A C14 H14B . . 108.4 ?
    C16 C15 O5 . . 128.01(14) ?
    C16 C15 C13 . . 121.57(15) ?
    O5 C15 C13 . . 110.42(14) ?
    C15 C16 C17 . . 117.59(14) ?
    C15 C16 H16 . . 121.2 ?
    C17 C16 H16 . . 121.2 ?
    C11 C17 C16 . . 121.13(14) ?
    C11 C17 C18 . . 123.14(14) ?
    C16 C17 C18 . . 115.68(13) ?
    N1 C18 C17 . . 109.06(12) ?
    N1 C18 C19 . . 113.12(13) ?
    C17 C18 C19 . . 110.17(12) ?
    N1 C18 H18 . . 108.1 ?
    C17 C18 H18 . . 108.1 ?
    C19 C18 H18 . . 108.1 ?
    C20 C19 C18 . . 119.93(12) ?
    C20 C19 C22 . . 100.32(12) ?
    C18 C19 C22 . . 111.58(13) ?
    C20 C19 H19 . . 108.1 ?
    C18 C19 H19 . . 108.1 ?
    C22 C19 H19 . . 108.1 ?
    O6 C20 C19 . . 103.49(12) ?
    O6 C20 H20A . . 111.1 ?
    C19 C20 H20A . . 111.1 ?
    O6 C20 H20B . . 111.1 ?
    C19 C20 H20B . . 111.1 ?
    H20A C20 H20B . . 109.0 ?
    O7 C21 O6 . . 121.17(15) ?
    O7 C21 C22 . . 130.67(15) ?
    O6 C21 C22 . . 108.15(13) ?
    C21 C22 C19 . . 101.14(13) ?
    C21 C22 C10 . . 120.70(12) ?
    C19 C22 C10 . . 114.36(13) ?
    C21 C22 H22 . . 106.6 ?
    C19 C22 H22 . . 106.6 ?
    C10 C22 H22 . . 106.6 ?
    N1 C23 C24 . . 104.66(13) ?
    N1 C23 H23 . . 127.7 ?
    C24 C23 H23 . . 127.7 ?
    N3 C24 C23 . . 108.78(14) ?
    N3 C24 C25 . . 125.55(14) ?
    C23 C24 C25 . . 125.63(14) ?
    O8 C25 O9 . . 124.24(15) ?
    O8 C25 C24 . . 122.69(14) ?
    O9 C25 C24 . . 113.07(14) ?
    O9 C26 H26A . . 109.5 ?
    O9 C26 H26B . . 109.5 ?
    H26A C26 H26B . . 109.5 ?
    O9 C26 H26C . . 109.5 ?
    H26A C26 H26C . . 109.5 ?
    H26B C26 H26C . . 109.5 ?
    Cl1 C27 Cl2 . . 111.18(11) ?
    Cl1 C27 H27A . . 109.4 ?
    Cl2 C27 H27A . . 109.4 ?
    Cl1 C27 H27B . . 109.4 ?
    Cl2 C27 H27B . . 109.4 ?
    H27A C27 H27B . . 108.0 ?
loop_
    _geom_torsion_atom_site_label_1
    _geom_torsion_atom_site_label_2
    _geom_torsion_atom_site_label_3
    _geom_torsion_atom_site_label_4
    _geom_torsion_site_symmetry_1
    _geom_torsion_site_symmetry_2
    _geom_torsion_site_symmetry_3
    _geom_torsion_site_symmetry_4
    _geom_torsion
    _geom_torsion_publ_flag
    C23 N1 N2 N3 . . . . -0.34(17) ?
    C18 N1 N2 N3 . . . . 178.32(12) ?
    N1 N2 N3 C24 . . . . 0.55(17) ?
    C6 C1 C2 C3 . . . . -1.0(2) ?
    C10 C1 C2 C3 . . . . 175.82(14) ?
    C7 O1 C3 C2 . . . . 11.4(2) ?
    C7 O1 C3 C4 . . . . -168.31(14) ?
    C1 C2 C3 O1 . . . . -178.91(14) ?
    C1 C2 C3 C4 . . . . 0.7(2) ?
    C8 O2 C4 C5 . . . . 92.48(17) ?
    C8 O2 C4 C3 . . . . -91.68(17) ?
    O1 C3 C4 O2 . . . . 4.1(2) ?
    C2 C3 C4 O2 . . . . -175.64(14) ?
    O1 C3 C4 C5 . . . . 179.91(13) ?
    C2 C3 C4 C5 . . . . 0.2(2) ?
    C9 O3 C5 C6 . . . . 8.2(2) ?
    C9 O3 C5 C4 . . . . -173.77(14) ?
    O2 C4 C5 O3 . . . . -3.2(2) ?
    C3 C4 C5 O3 . . . . -179.03(14) ?
    O2 C4 C5 C6 . . . . 174.94(14) ?
    C3 C4 C5 C6 . . . . -0.9(2) ?
    C2 C1 C6 C5 . . . . 0.3(2) ?
    C10 C1 C6 C5 . . . . -176.39(14) ?
    O3 C5 C6 C1 . . . . 178.54(14) ?
    C4 C5 C6 C1 . . . . 0.6(2) ?
    C6 C1 C10 C11 . . . . 45.76(19) ?
    C2 C1 C10 C11 . . . . -131.05(14) ?
    C6 C1 C10 C22 . . . . -79.53(18) ?
    C2 C1 C10 C22 . . . . 103.66(16) ?
    C1 C10 C11 C17 . . . . -114.25(16) ?
    C22 C10 C11 C17 . . . . 14.9(2) ?
    C1 C10 C11 C12 . . . . 63.98(17) ?
    C22 C10 C11 C12 . . . . -166.88(13) ?
    C17 C11 C12 C13 . . . . -0.1(2) ?
    C10 C11 C12 C13 . . . . -178.42(14) ?
    C11 C12 C13 O4 . . . . -179.74(15) ?
    C11 C12 C13 C15 . . . . 0.7(2) ?
    C14 O4 C13 C12 . . . . -179.90(17) ?
    C14 O4 C13 C15 . . . . -0.29(18) ?
    C13 O4 C14 O5 . . . . 0.88(18) ?
    C15 O5 C14 O4 . . . . -1.12(18) ?
    C14 O5 C15 C16 . . . . -179.58(17) ?
    C14 O5 C15 C13 . . . . 0.96(18) ?
    C12 C13 C15 C16 . . . . -0.3(3) ?
    O4 C13 C15 C16 . . . . -179.94(14) ?
    C12 C13 C15 O5 . . . . 179.20(14) ?
    O4 C13 C15 O5 . . . . -0.43(19) ?
    O5 C15 C16 C17 . . . . 179.92(15) ?
    C13 C15 C16 C17 . . . . -0.7(2) ?
    C12 C11 C17 C16 . . . . -0.9(2) ?
    C10 C11 C17 C16 . . . . 177.31(13) ?
    C12 C11 C17 C18 . . . . 176.30(13) ?
    C10 C11 C17 C18 . . . . -5.5(2) ?
    C15 C16 C17 C11 . . . . 1.2(2) ?
    C15 C16 C17 C18 . . . . -176.13(14) ?
    C23 N1 C18 C17 . . . . 37.7(2) ?
    N2 N1 C18 C17 . . . . -140.67(13) ?
    C23 N1 C18 C19 . . . . -85.29(18) ?
    N2 N1 C18 C19 . . . . 96.36(15) ?
    C11 C17 C18 N1 . . . . -103.10(16) ?
    C16 C17 C18 N1 . . . . 74.20(16) ?
    C11 C17 C18 C19 . . . . 21.6(2) ?
    C16 C17 C18 C19 . . . . -161.08(13) ?
    N1 C18 C19 C20 . . . . -41.98(18) ?
    C17 C18 C19 C20 . . . . -164.34(13) ?
    N1 C18 C19 C22 . . . . 74.75(15) ?
    C17 C18 C19 C22 . . . . -47.60(17) ?
    C21 O6 C20 C19 . . . . -22.57(16) ?
    C18 C19 C20 O6 . . . . 160.39(13) ?
    C22 C19 C20 O6 . . . . 37.97(14) ?
    C20 O6 C21 O7 . . . . 177.91(16) ?
    C20 O6 C21 C22 . . . . -3.11(17) ?
    O7 C21 C22 C19 . . . . -153.98(19) ?
    O6 C21 C22 C19 . . . . 27.17(16) ?
    O7 C21 C22 C10 . . . . -26.7(3) ?
    O6 C21 C22 C10 . . . . 154.47(14) ?
    C20 C19 C22 C21 . . . . -38.84(14) ?
    C18 C19 C22 C21 . . . . -166.96(12) ?
    C20 C19 C22 C10 . . . . -170.17(13) ?
    C18 C19 C22 C10 . . . . 61.71(17) ?
    C11 C10 C22 C21 . . . . -163.16(13) ?
    C1 C10 C22 C21 . . . . -37.2(2) ?
    C11 C10 C22 C19 . . . . -42.11(17) ?
    C1 C10 C22 C19 . . . . 83.85(16) ?
    N2 N1 C23 C24 . . . . -0.01(17) ?
    C18 N1 C23 C24 . . . . -178.48(15) ?
    N2 N3 C24 C23 . . . . -0.56(18) ?
    N2 N3 C24 C25 . . . . -178.25(14) ?
    N1 C23 C24 N3 . . . . 0.34(17) ?
    N1 C23 C24 C25 . . . . 178.03(14) ?
    C26 O9 C25 O8 . . . . -3.0(2) ?
    C26 O9 C25 C24 . . . . 176.46(13) ?
    N3 C24 C25 O8 . . . . 178.28(16) ?
    C23 C24 C25 O8 . . . . 1.0(3) ?
    N3 C24 C25 O9 . . . . -1.2(2) ?
    C23 C24 C25 O9 . . . . -178.50(15) ?
data_global
_journal_date_recd_electronic     2009-10-21
_journal_date_accepted     2009-11-24
_journal_name_full     'Acta Crystallographica, Section E'
_journal_year     2009
_journal_volume     65
_journal_issue     12
_journal_page_first     o3257
_journal_page_last     o3257
_journal_paper_category     QO
_journal_coeditor_code     VM2011
_publ_contact_author_name     'Hong Chen'
_publ_contact_author_address
;
Room of Pharmacognosy Medical College of Chinese People's Armed Police Forces
Tianjin 300162
People's Republic of China
;
_publ_contact_author_email     'zuosong203@yahoo.com.cn'
_publ_contact_author_fax     '86 22 60578193'
_publ_contact_author_phone     '86 22 60578193'
_publ_section_title
;
4-Desoxy-4\b-(4-methoxycarbonyl-1,2,3-triazol-1-yl)podophyllotoxin
dichloromethane solvate
;
loop_
    _publ_author_name
    _publ_author_footnote
    _publ_author_address
    'Zuo, Song' .
;
School of Pharmaceutical Sciences
Tianjin Medical University
Tianjin 300071
People's Republic of China
;
    'Chen, Hong' .
;
Room of Pharmacognosy
Medical College of Chinese People's Armed Police Forces
Tianjin 300162
People's Republic of China
;
    'Lu, Yanling' .
;
School of Pharmaceutical Sciences
Tianjin Medical University
Tianjin 300071
People's Republic of China
;
    'Cao, Bo' .
;
Tianjin Key Laboratory for Biomarkers of Occupational and Environmental Hazards,
Tianjin 300162
People's Republic of China
;
    'Liu, Dailin' .
;
Room of Pharmacognosy
Medical College of Chinese People's Armed Police Forces
Tianjin 300162
People's Republic of China
;
