# Supplementary material for: 4-Des­oxy-4β-(4-methoxy­carbonyl-1,2,3-triazol-1-yl)podophyllotoxin dichloro­methane solvate
Source: Acta Crystallogr Sect E Struct Rep Online. 2009 Nov 28;65(Pt 12):o3257. doi: 10.1107/S1600536809050612 (PMC2971900; doi:10.1107/S1600536809050612)
Supplement: Supplementary file 2 [file e-65-o3257-Isup2.hkl]

# 
# h,k,l, Fc-squared, Fo-squared, sigma(Fo-squared) and status flag 
# 
data_I
_shelx_title ' r90614i in P2(1)2(1)2(1)' 
_shelx_refln_list_code          4 
_shelx_F_calc_maximum      158.26 
_exptl_crystal_F_000      1264.00 
_reflns_d_resolution_high  0.7601 
 
loop_ 
 _symmetry_equiv_pos_as_xyz 
 'x, y, z' 
 '-x+1/2, -y, z+1/2' 
 '-x, y+1/2, -z+1/2' 
 'x+1/2, -y+1/2, -z' 
 
_cell_length_a    10.3772 
_cell_length_b    12.6391 
_cell_length_c    20.4632 
_cell_angle_alpha  90.000 
_cell_angle_beta   90.000 
_cell_angle_gamma  90.000 
 
_shelx_F_squared_multiplier     1.000 
 
loop_ 
 _refln_index_h 
 _refln_index_k 
 _refln_index_l 
 _refln_F_squared_calc 
 _refln_F_squared_meas 
 _refln_F_squared_sigma 
 _refln_observed_status 
   2   0   0     1460.93     1344.90     37.49 o 
   4   0   0    24890.75    22673.85    435.38 o 
   6   0   0        6.29       -1.33      2.73 o 
   8   0   0       31.44       20.05      6.05 o 
  10   0   0       92.80       95.08     25.45 o 
  12   0   0     1809.96     1950.54     49.08 o 
   1   1   0     7592.12     6521.83     56.90 o 
   2   1   0      386.42      354.45      5.91 o 
   3   1   0      737.46      727.86      9.19 o 
   4   1   0     1876.33     1791.16     19.44 o 
   5   1   0      771.75      866.93     30.67 o 
   6   1   0       38.14       33.15      6.67 o 
   7   1   0       67.91       73.65      7.24 o 
   8   1   0       26.84       44.90     19.07 o 
   9   1   0      140.03      138.43     32.83 o 
  10   1   0       24.36       36.90     11.52 o 
  11   1   0      621.09      633.82     37.36 o 
  12   1   0      163.72      153.71     37.24 o 
  13   1   0      260.62      239.30     53.38 o 
   0   2   0      539.28      577.06     15.59 o 
   1   2   0        7.90       14.97      2.66 o 
   2   2   0     1817.89     1643.92     21.38 o 
   3   2   0    10837.46     9858.92     76.72 o 
   4   2   0        6.23       11.73      2.81 o 
   5   2   0     1678.15     1856.97     36.16 o 
   6   2   0      146.64      161.36      6.86 o 
   7   2   0     1199.81     1234.41     33.96 o 
   8   2   0      101.21      134.43     29.54 o 
   9   2   0      377.10      398.82     24.84 o 
  10   2   0       22.68       15.21     10.28 o 
  11   2   0      897.15      957.09     40.77 o 
  12   2   0       70.60       64.72     16.24 o 
  13   2   0       36.35       37.82     10.12 o 
   1   3   0     3776.23     3299.97     28.07 o 
   2   3   0     2218.48     1921.44     18.07 o 
   3   3   0      706.47      761.62      8.66 o 
   4   3   0     4242.66     4032.33     62.56 o 
   5   3   0        7.92       10.30      3.37 o 
   6   3   0      406.93      376.45      8.83 o 
   7   3   0        3.30        2.42      3.26 o 
   8   3   0        2.22       11.61      9.69 o 
   9   3   0        3.61        5.66      4.06 o 
  10   3   0        2.31        6.82      4.00 o 
  11   3   0     1901.34     2007.24     31.37 o 
  12   3   0      142.35      123.72     21.17 o 
  13   3   0      340.67      348.37     14.35 o 
   0   4   0    11800.99    10909.40     74.82 o 
   1   4   0      464.52      425.42      5.29 o 
   2   4   0      171.29      160.45      3.01 o 
   3   4   0     2651.32     2366.71     26.85 o 
   4   4   0      310.32      263.53      6.43 o 
   5   4   0       10.39        8.01      2.88 o 
   6   4   0      256.39      289.18      8.46 o 
   7   4   0     1904.58     1852.32     31.27 o 
   8   4   0      413.02      399.32      9.90 o 
   9   4   0      744.69      758.45     22.31 o 
  10   4   0       25.06       28.28      6.83 o 
  11   4   0      108.04      116.17     22.86 o 
  12   4   0      270.10      289.75     19.99 o 
  13   4   0      137.08       90.50     26.07 o 
   1   5   0    14475.88    13455.72    125.11 o 
   2   5   0      118.53      137.18      3.05 o 
   3   5   0      588.31      523.62      8.49 o 
   4   5   0     1024.82     1054.69     12.55 o 
   5   5   0     2172.05     2197.45     28.10 o 
   6   5   0       65.59       66.57      9.82 o 
   7   5   0      396.40      431.24     12.08 o 
   8   5   0       40.61       42.38      6.63 o 
   9   5   0       79.63      102.69      7.65 o 
  10   5   0      201.95      202.23     13.83 o 
  11   5   0      140.84      120.24     22.59 o 
  12   5   0      259.43      232.89     18.38 o 
  13   5   0      232.82      232.16     37.36 o 
   0   6   0     1420.36     1428.69     19.28 o 
   1   6   0      207.43      221.91      5.62 o 
   2   6   0      669.79      567.39      9.94 o 
   3   6   0      747.13      758.52     12.96 o 
   4   6   0       60.02       76.40      5.05 o 
   5   6   0       79.71       72.63      8.12 o 
   6   6   0        1.10        2.55      2.74 o 
   7   6   0      137.01      151.02      6.51 o 
   8   6   0       12.41       13.37      3.70 o 
   9   6   0        6.90       12.35      3.42 o 
  10   6   0      947.42     1034.72     24.42 o 
  11   6   0      168.16      160.78     13.31 o 
  12   6   0      141.51      109.54     30.36 o 
   1   7   0      326.57      369.24      7.61 o 
   2   7   0        0.51        8.38      2.47 o 
   3   7   0      188.30      180.28      5.16 o 
   4   7   0       30.48       31.69      4.68 o 
   5   7   0      357.78      369.10      8.26 o 
   6   7   0      158.07      159.05      7.76 o 
   7   7   0      465.76      433.06     11.80 o 
   8   7   0        8.40        7.36      4.92 o 
   9   7   0       24.35       23.61      4.42 o 
  10   7   0       34.43       23.58      4.89 o 
  11   7   0       51.20       50.79     17.73 o 
  12   7   0        1.00        1.98      8.69 o 
   0   8   0     3482.39     3650.32     87.55 o 
   1   8   0      206.20      208.31      5.78 o 
   2   8   0       74.35       77.02      4.03 o 
   3   8   0      222.70      241.01      7.56 o 
   4   8   0      185.70      193.33      6.06 o 
   5   8   0       27.23       28.73      5.62 o 
   6   8   0      528.63      523.36     13.67 o 
   7   8   0      313.98      303.47      9.87 o 
   8   8   0      558.64      574.27     17.37 o 
   9   8   0        0.31        2.91      3.29 o 
  10   8   0       92.42       89.88     19.66 o 
  11   8   0        8.08       11.84     11.48 o 
   1   9   0       65.70       71.51      5.26 o 
   2   9   0      896.09      891.63     15.05 o 
   3   9   0      565.02      582.47     11.75 o 
   4   9   0      429.20      442.21      9.83 o 
   5   9   0       37.84       57.77      9.91 o 
   6   9   0     3006.70     2952.49     51.21 o 
   7   9   0        0.73        1.11      3.94 o 
   8   9   0      152.81      128.30     23.03 o 
   9   9   0        6.52        5.76      4.44 o 
  10   9   0        5.19       12.28      4.48 o 
  11   9   0        0.09       12.82      9.94 o 
   0  10   0     3927.04     4155.37    159.01 o 
   1  10   0      225.09      240.05      5.64 o 
   2  10   0        0.40        4.03      2.25 o 
   3  10   0      894.42      866.28     17.26 o 
   4  10   0     4896.21     5295.29     96.32 o 
   5  10   0      278.72      244.42      7.73 o 
   6  10   0      178.79      167.00     14.68 o 
   7  10   0      189.31      178.03     35.19 o 
   8  10   0      392.64      401.86     17.25 o 
   9  10   0       35.96       21.64     11.15 o 
  10  10   0       10.77       10.50      3.96 o 
   1  11   0        0.03        2.86      4.51 o 
   2  11   0      284.76      251.72     10.27 o 
   3  11   0       56.19       53.92      8.56 o 
   4  11   0      229.13      218.26     26.67 o 
   5  11   0      296.69      290.37     15.99 o 
   6  11   0      833.94      868.08     25.26 o 
   7  11   0        5.52       16.16      6.64 o 
   8  11   0       26.01       31.99      7.82 o 
   9  11   0      315.81      336.95     14.95 o 
  10  11   0       23.98       25.39      9.96 o 
   0  12   0      814.80      736.11     25.45 o 
   1  12   0      823.30      834.02     24.02 o 
   2  12   0      674.81      593.87     20.23 o 
   3  12   0      554.55      503.02     18.63 o 
   4  12   0       30.45       37.11      7.90 o 
   5  12   0        5.15        8.89      7.34 o 
   6  12   0       23.94       26.82      8.58 o 
   7  12   0      682.32      642.34     15.72 o 
   8  12   0      135.23      114.05     23.66 o 
   9  12   0       24.39       23.41      8.04 o 
   1  13   0      541.88      550.21     26.94 o 
   2  13   0      161.80      159.54     20.31 o 
   3  13   0       40.02       35.05     12.02 o 
   4  13   0      136.70      127.23     31.35 o 
   5  13   0       63.33       60.00     12.42 o 
   6  13   0      109.64      120.93     22.20 o 
   7  13   0       45.58       28.51     10.71 o 
   8  13   0        5.81       13.35      5.31 o 
   0  14   0      401.74      402.17     30.56 o 
   1  14   0        3.52        9.25      8.00 o 
   2  14   0      326.55      327.13     41.00 o 
   3  14   0      179.23      162.54     42.80 o 
   4  14   0      320.42      318.04     24.40 o 
   5  14   0      318.07      354.87     18.12 o 
   6  14   0      149.74      118.75     28.80 o 
   7  14   0      396.51      399.74     15.46 o 
   1  15   0       24.26       12.96     15.28 o 
   2  15   0       13.08       15.61     10.82 o 
   3  15   0      119.07      120.83     39.08 o 
   4  15   0        4.62       -2.58     13.73 o 
   5  15   0        0.06        6.30      8.10 o 
   0  16   0      329.99      358.25     29.15 o 
   1  16   0      104.24      107.18     39.85 o 
   2  16   0      172.21      201.93     28.93 o 
   3  16   0      136.92      128.34     39.49 o 
   1   0   1        6.68        5.60      2.79 o 
   2   0   1       83.57      114.68      2.27 o 
   3   0   1      259.17      358.26      5.45 o 
   4   0   1     6034.16     5352.36     73.45 o 
   5   0   1     1713.12     1674.72     88.21 o 
   6   0   1        7.64       18.52      4.20 o 
   7   0   1      340.48      340.25      8.51 o 
   8   0   1       40.18       31.28      8.09 o 
   9   0   1      154.08      150.55     28.81 o 
  10   0   1      182.14      183.81     33.59 o 
  11   0   1       61.46       67.96     17.41 o 
  12   0   1       97.54       96.44     15.68 o 
  13   0   1        2.07        2.70     11.31 o 
 -13   1   1       49.92       44.87     13.07 o 
 -12   1   1      385.28      358.06     56.86 o 
 -11   1   1      415.37      442.32     40.59 o 
 -10   1   1      235.69      214.31     48.71 o 
  -9   1   1      119.12      131.60     28.69 o 
  -8   1   1      241.41      221.12      6.00 o 
  -7   1   1     1173.22     1282.17     39.33 o 
  -6   1   1     1436.01     1353.87     21.61 o 
  -5   1   1     3216.52     3114.09    118.23 o 
  -4   1   1      472.28      502.56      8.15 o 
  -3   1   1     5466.62     4847.10     83.89 o 
  -2   1   1     2177.45     2010.35     22.97 o 
  -1   1   1     4094.60     3614.28     36.62 o 
   0   1   1      193.26      188.22      2.41 o 
   1   1   1     3949.56     3451.82     28.01 o 
   2   1   1     2165.11     1964.04     24.13 o 
   3   1   1     5545.36     5011.41     58.09 o 
   4   1   1      490.30      529.17      7.70 o 
   5   1   1     3152.47     3054.37     47.00 o 
   6   1   1     1428.88     1390.94     18.32 o 
   7   1   1     1195.61     1211.53     25.63 o 
   8   1   1      249.38      228.75      8.81 o 
   9   1   1      117.09      108.20     33.02 o 
  10   1   1      230.39      217.81     41.52 o 
  11   1   1      407.54      422.33     35.60 o 
  12   1   1      391.55      355.66     30.77 o 
  13   1   1       50.06       49.12     14.37 o 
 -13   2   1       59.83       46.94     11.99 o 
 -12   2   1        5.92        7.76      4.59 o 
 -11   2   1      329.37      327.62     62.88 o 
 -10   2   1      818.26      874.21     24.73 o 
  -9   2   1      346.59      397.80     19.41 o 
  -8   2   1      415.40      449.99     23.47 o 
  -7   2   1      178.13      210.14      8.56 o 
  -6   2   1     1695.55     1685.39     26.27 o 
  -5   2   1      561.31      532.15     14.14 o 
  -4   2   1     1471.77     1516.54     14.16 o 
  -3   2   1     4443.30     3951.67     22.90 o 
  -2   2   1      792.02      746.99      9.07 o 
  -1   2   1    14814.99    12980.59    168.82 o 
   0   2   1      889.73      917.14     10.99 o 
   1   2   1    14886.87    13698.61    400.89 o 
   2   2   1      771.07      737.48      7.57 o 
   3   2   1     4430.78     4018.45     51.24 o 
   4   2   1     1461.95     1497.14     28.09 o 
   5   2   1      557.23      507.12     12.01 o 
   6   2   1     1704.42     1734.32     65.80 o 
   7   2   1      190.59      205.11     21.54 o 
   8   2   1      428.33      423.72     20.25 o 
   9   2   1      351.48      373.35     19.85 o 
  10   2   1      799.89      844.67     32.08 o 
  11   2   1      324.45      333.44     62.77 o 
  12   2   1        6.54       -0.90     12.08 o 
  13   2   1       59.94       63.72     20.59 o 
 -13   3   1       11.60       10.54      5.41 o 
 -12   3   1      135.49      107.84     25.09 o 
 -11   3   1      142.64      144.23     24.20 o 
 -10   3   1      531.35      543.70     21.25 o 
  -9   3   1      230.18      244.67     10.68 o 
  -8   3   1      325.42      317.30      9.96 o 
  -7   3   1      321.57      344.98      6.80 o 
  -6   3   1     3350.53     3333.86     62.47 o 
  -5   3   1     1115.80     1219.43     12.93 o 
  -4   3   1     2329.59     2184.60     28.11 o 
  -3   3   1     1250.54     1166.82     12.41 o 
  -2   3   1     1435.41     1378.76     17.63 o 
  -1   3   1      364.19      327.98      8.31 o 
   0   3   1     4693.10     4229.47     42.65 o 
   1   3   1      377.59      334.84      4.09 o 
   2   3   1     1469.17     1408.02     23.06 o 
   3   3   1     1244.14     1182.97     12.40 o 
   4   3   1     2381.20     2224.83     42.50 o 
   5   3   1     1135.55     1202.62     15.12 o 
   6   3   1     3368.35     3359.29     51.23 o 
   7   3   1      333.49      369.25     11.12 o 
   8   3   1      323.26      370.03     49.40 o 
   9   3   1      228.16      253.47     51.10 o 
  10   3   1      546.50      588.78     30.94 o 
  11   3   1      149.54      159.88     34.78 o 
  12   3   1      135.66      108.91     24.85 o 
  13   3   1       12.46        8.64      7.59 o 
 -13   4   1      246.14      232.61     19.02 o 
 -12   4   1      157.77      148.59     25.66 o 
 -11   4   1      132.04      134.26     28.12 o 
 -10   4   1      241.42      247.94     11.20 o 
  -9   4   1      221.64      214.56      9.57 o 
  -8   4   1      524.91      521.57     15.05 o 
  -7   4   1      557.75      533.42     11.17 o 
  -6   4   1     5935.38     6435.31     81.69 o 
  -5   4   1      995.95     1068.16     12.85 o 
  -4   4   1     2026.50     2073.51     19.78 o 
  -3   4   1      778.53      854.22     11.27 o 
  -2   4   1    12254.49    11166.43     91.45 o 
  -1   4   1     1026.15      960.35     10.55 o 
   0   4   1     1130.09      998.32     10.30 o 
   1   4   1     1009.59      957.36      9.88 o 
   2   4   1    12234.76    11231.29     58.80 o 
   3   4   1      777.81      842.57     10.43 o 
   4   4   1     2002.66     2047.01     30.73 o 
   5   4   1      976.88     1010.11     16.58 o 
   6   4   1     6001.96     6197.36    162.72 o 
   7   4   1      543.54      559.89     15.62 o 
   8   4   1      520.57      502.16     11.69 o 
   9   4   1      224.42      247.04     14.02 o 
  10   4   1      238.71      228.78     13.16 o 
  11   4   1      129.30      152.55     25.60 o 
  12   4   1      162.02      163.33     29.22 o 
  13   4   1      245.18      275.81     26.43 o 
 -13   5   1       29.17       25.55      9.50 o 
 -12   5   1      183.68      197.75     19.03 o 
 -11   5   1        9.73       13.72      7.04 o 
 -10   5   1      204.86      205.98     10.59 o 
  -9   5   1      127.10      139.38      6.72 o 
  -8   5   1      197.59      202.07     11.41 o 
  -7   5   1     1089.49     1127.01     28.70 o 
  -6   5   1       87.92      101.18     14.08 o 
  -5   5   1     1082.25     1179.66     18.96 o 
  -4   5   1     1422.04     1442.83     22.97 o 
  -3   5   1      168.78      166.10      4.21 o 
  -2   5   1      200.45      177.08      3.50 o 
  -1   5   1       97.99       87.79      2.19 o 
   0   5   1      150.99      140.83      2.93 o 
   1   5   1       89.43       82.12      3.48 o 
   2   5   1      201.24      186.50      3.66 o 
   3   5   1      180.72      168.69      3.98 o 
   4   5   1     1414.89     1445.42     17.86 o 
   5   5   1     1067.06     1164.41     20.31 o 
   6   5   1       94.35       99.06      8.00 o 
   7   5   1     1079.57     1104.83     20.72 o 
   8   5   1      199.41      200.98      8.04 o 
   9   5   1      125.89      129.26     15.89 o 
  10   5   1      203.01      207.90     18.42 o 
  11   5   1       10.77       10.64      7.73 o 
  12   5   1      183.18      179.86     15.37 o 
  13   5   1       29.53       14.65      7.65 o 
 -12   6   1      151.87      125.37     29.38 o 
 -11   6   1       85.31       57.58     18.95 o 
 -10   6   1       19.29       14.05      5.44 o 
  -9   6   1     1191.14     1269.51     40.97 o 
  -8   6   1      375.23      358.98     12.02 o 
  -7   6   1        0.52        6.17      3.14 o 
  -6   6   1      738.47      723.38     15.03 o 
  -5   6   1      420.40      428.95      9.65 o 
  -4   6   1     1415.95     1496.77     19.90 o 
  -3   6   1      197.42      228.87      6.88 o 
  -2   6   1     5987.84     5900.83     46.36 o 
  -1   6   1      787.41      901.47     12.52 o 
   0   6   1     4142.39     3797.56     31.37 o 
   1   6   1      784.59      908.81     13.11 o 
   2   6   1     5960.34     5693.73     66.76 o 
   3   6   1      203.20      245.01      6.33 o 
   4   6   1     1417.46     1466.23     19.75 o 
   5   6   1      404.41      404.11      7.76 o 
   6   6   1      721.63      719.39     18.48 o 
   7   6   1        0.37       -1.75      4.23 o 
   8   6   1      378.45      369.47     11.59 o 
   9   6   1     1188.41     1211.86     24.80 o 
  10   6   1       20.37       16.86      5.65 o 
  11   6   1       87.40       66.25     15.02 o 
  12   6   1      149.37      115.35     38.21 o 
 -12   7   1       11.68       14.05     16.09 o 
 -11   7   1      109.84       69.10     19.96 o 
 -10   7   1       52.96       45.03      7.14 o 
  -9   7   1       74.66       64.35     12.24 o 
  -8   7   1      471.51      485.53     12.33 o 
  -7   7   1      463.39      444.03     18.56 o 
  -6   7   1      162.50      155.00      5.31 o 
  -5   7   1     1349.40     1435.69     22.59 o 
  -4   7   1      447.04      461.98     13.93 o 
  -3   7   1      747.69      794.88     15.03 o 
  -2   7   1     1043.10     1127.26     11.12 o 
  -1   7   1     2336.80     2515.73     21.98 o 
   0   7   1      933.05     1169.18     12.76 o 
   1   7   1     2343.89     2451.83     29.12 o 
   2   7   1     1060.70     1143.72     20.92 o 
   3   7   1      741.65      776.49     14.48 o 
   4   7   1      438.63      445.09      6.77 o 
   5   7   1     1375.15     1461.71     23.30 o 
   6   7   1      163.00      172.29      9.31 o 
   7   7   1      477.25      472.72     16.99 o 
   8   7   1      472.62      484.52     18.00 o 
   9   7   1       68.11       60.25     10.00 o 
  10   7   1       52.58       43.92      8.71 o 
  11   7   1      107.37       98.67     29.81 o 
  12   7   1       11.73       13.57      8.53 o 
 -11   8   1      424.23      403.45     20.13 o 
 -10   8   1      381.75      419.64     11.72 o 
  -9   8   1      182.61      186.35     11.96 o 
  -8   8   1      204.72      189.50     17.06 o 
  -7   8   1      847.98      845.75     17.67 o 
  -6   8   1     5127.78     5160.54     75.73 o 
  -5   8   1     1677.91     1682.29     24.35 o 
  -4   8   1      807.04      860.23     17.35 o 
  -3   8   1      519.22      535.49     10.26 o 
  -2   8   1     1173.17     1163.58     17.53 o 
  -1   8   1      144.94      144.25      3.99 o 
   0   8   1       75.25       78.11      3.42 o 
   1   8   1      137.84      139.14      8.62 o 
   2   8   1     1158.68     1155.18     18.83 o 
   3   8   1      550.29      558.13     14.37 o 
   4   8   1      830.53      885.36     15.84 o 
   5   8   1     1693.93     1706.96     25.99 o 
   6   8   1     5192.57     5326.88     49.97 o 
   7   8   1      896.63      875.81     19.75 o 
   8   8   1      213.81      224.43     11.94 o 
   9   8   1      182.37      175.18     10.82 o 
  10   8   1      386.59      447.97     12.74 o 
  11   8   1      423.44      416.56     45.82 o 
 -11   9   1       21.38       26.39     12.77 o 
 -10   9   1      117.47      133.94     14.14 o 
  -9   9   1      207.07      244.89     14.50 o 
  -8   9   1      204.96      180.94      8.03 o 
  -7   9   1      269.51      276.22     12.75 o 
  -6   9   1      539.16      536.07     13.00 o 
  -5   9   1     1691.04     1667.39     27.87 o 
  -4   9   1      564.59      521.15      9.74 o 
  -3   9   1      138.52      129.92      5.05 o 
  -2   9   1      229.42      230.11      7.85 o 
  -1   9   1      210.67      212.36      4.26 o 
   0   9   1      100.44      117.64      4.13 o 
   1   9   1      209.89      203.94      7.42 o 
   2   9   1      226.88      226.29      6.21 o 
   3   9   1      123.15      113.92      6.31 o 
   4   9   1      566.41      523.34      9.67 o 
   5   9   1     1723.55     1746.46     27.25 o 
   6   9   1      536.99      537.81     13.28 o 
   7   9   1      277.05      285.49     11.43 o 
   8   9   1      203.04      167.09     30.40 o 
   9   9   1      209.48      226.13     15.26 o 
  10   9   1      114.02      138.11     18.31 o 
  11   9   1       21.30       15.51     10.98 o 
 -10  10   1       61.10       57.86     21.71 o 
  -9  10   1        6.74       11.06      4.54 o 
  -8  10   1       28.24       33.27     10.81 o 
  -7  10   1       27.16       28.33     11.20 o 
  -6  10   1       82.05       76.96      5.87 o 
  -5  10   1      615.57      600.35     15.09 o 
  -4  10   1       70.21       69.37      8.99 o 
  -3  10   1     2042.51     2033.63     30.51 o 
  -2  10   1      667.60      662.59     10.42 o 
  -1  10   1      310.95      305.78      9.15 o 
   0  10   1     1497.71     1534.40     21.51 o 
   1  10   1      305.17      297.46      7.80 o 
   2  10   1      658.77      640.93     10.46 o 
   3  10   1     2058.67     2093.87     33.06 o 
   4  10   1       63.08       49.56     10.20 o 
   5  10   1      601.29      582.50     18.02 o 
   6  10   1       79.66       65.84     11.49 o 
   7  10   1       28.88       20.70      6.52 o 
   8  10   1       28.83       34.41      7.75 o 
   9  10   1        7.28       10.93      7.99 o 
  10  10   1       58.45       33.77      8.34 o 
 -10  11   1       21.81       16.93     10.84 o 
  -9  11   1       82.86       70.82     14.87 o 
  -8  11   1       27.97       27.50      9.68 o 
  -7  11   1      494.25      494.08     15.31 o 
  -6  11   1      102.30      102.84     19.54 o 
  -5  11   1      173.84      153.05     25.32 o 
  -4  11   1      711.87      722.60     20.48 o 
  -3  11   1     1518.89     1536.33     32.35 o 
  -2  11   1     1006.39      996.29     24.15 o 
  -1  11   1      191.17      178.60     12.69 o 
   0  11   1        0.57        4.38      4.25 o 
   1  11   1      183.03      186.29     10.55 o 
   2  11   1     1013.89     1020.78     27.95 o 
   3  11   1     1563.51     1572.66     33.01 o 
   4  11   1      715.53      728.36     16.29 o 
   5  11   1      178.82      167.43     14.54 o 
   6  11   1       97.65      101.48     17.55 o 
   7  11   1      498.48      490.07     19.80 o 
   8  11   1       25.75       23.79      6.55 o 
   9  11   1       80.90       72.72     14.76 o 
  10  11   1       23.25       15.57      5.89 o 
  -9  12   1       44.30       34.43     10.04 o 
  -8  12   1       92.84       90.19     21.10 o 
  -7  12   1       64.12       56.83     12.52 o 
  -6  12   1      423.62      398.14     17.33 o 
  -5  12   1      607.39      632.58     21.38 o 
  -4  12   1        3.14       13.39      5.83 o 
  -3  12   1      858.64      813.68     25.80 o 
  -2  12   1      128.23      105.25     20.85 o 
  -1  12   1      732.92      686.61     22.22 o 
   0  12   1     1144.48     1083.48     25.20 o 
   1  12   1      737.35      707.98     18.60 o 
   2  12   1      129.06       92.77     21.36 o 
   3  12   1      847.51      852.25     26.10 o 
   4  12   1        3.75        6.05      6.33 o 
   5  12   1      613.81      664.87     23.99 o 
   6  12   1      422.83      418.64     16.40 o 
   7  12   1       66.39       81.66     12.88 o 
   8  12   1       98.38       75.57     16.90 o 
   9  12   1       42.94       33.87     15.67 o 
  -8  13   1       84.99       73.68     19.42 o 
  -7  13   1      283.41      326.35     33.02 o 
  -6  13   1      424.63      425.46     20.16 o 
  -5  13   1       41.98       24.76      7.38 o 
  -4  13   1      325.07      328.59     24.43 o 
  -3  13   1      368.98      391.21     21.21 o 
  -2  13   1      298.07      320.46     19.90 o 
  -1  13   1       28.45       38.19     12.06 o 
   0  13   1      207.15      207.34     58.44 o 
   1  13   1       25.72       20.76     14.12 o 
   2  13   1      302.85      313.09     13.57 o 
   3  13   1      376.00      416.81     18.50 o 
   4  13   1      324.62      318.63     15.05 o 
   5  13   1       38.26       29.82      8.89 o 
   6  13   1      442.42      465.16     25.59 o 
   7  13   1      290.87      311.14     19.71 o 
   8  13   1       94.62       83.44     17.80 o 
  -7  14   1       14.46       12.04      6.45 o 
  -6  14   1       93.06       80.48     22.01 o 
  -5  14   1       79.19       75.13     16.43 o 
  -4  14   1      252.51      245.66     15.53 o 
  -3  14   1      110.25      109.20     47.22 o 
  -2  14   1      178.75      195.20     45.25 o 
  -1  14   1      195.40      177.86     45.94 o 
   0  14   1      510.83      526.56     35.51 o 
   1  14   1      196.25      159.01     46.66 o 
   2  14   1      183.30      157.07     40.42 o 
   3  14   1      110.67      105.92     31.19 o 
   4  14   1      249.18      259.20     37.73 o 
   5  14   1       78.79       42.26     14.39 o 
   6  14   1       90.76       87.86     20.41 o 
   7  14   1       14.58       13.47      5.63 o 
  -5  15   1       79.44       99.32     28.26 o 
  -4  15   1       87.36       62.64     23.64 o 
  -3  15   1       86.16       92.48     24.07 o 
  -2  15   1       78.71       72.10     23.85 o 
  -1  15   1      217.05      311.05     55.67 o 
   0  15   1      116.16      107.10     33.09 o 
   1  15   1      204.47      174.87     58.94 o 
   2  15   1       77.77       83.08     27.34 o 
   3  15   1       90.83       79.61     26.96 o 
   4  15   1       84.60       91.83     45.07 o 
   5  15   1       79.80       93.83     28.49 o 
  -3  16   1       59.68       70.44     30.63 o 
  -2  16   1       96.09       99.88     26.64 o 
  -1  16   1      144.68      141.29     50.02 o 
   0  16   1        0.33        3.06      9.55 o 
   1  16   1      145.60      153.61     50.56 o 
   2  16   1       99.81       82.50     34.09 o 
   3  16   1       60.99       61.96     26.17 o 
   0   0   2     1398.14     1303.24     19.65 o 
   1   0   2     2697.01     2427.10     42.02 o 
   2   0   2      557.70      538.68     15.53 o 
   3   0   2      455.65      421.26      5.95 o 
   4   0   2     1458.77     1399.81     20.68 o 
   5   0   2       11.95        8.23      3.52 o 
   6   0   2        2.02        1.35      2.76 o 
   7   0   2     1664.74     1843.68     41.20 o 
   8   0   2       27.52       34.28      8.79 o 
   9   0   2      629.46      664.60     30.31 o 
  10   0   2      136.75      154.25     26.43 o 
  11   0   2        7.76       12.26     11.72 o 
  12   0   2       32.13       25.55     12.68 o 
  13   0   2      253.74      234.84     20.48 o 
 -13   1   2       51.54       34.21     12.29 o 
 -12   1   2      380.97      385.74     69.10 o 
 -11   1   2     1000.02     1011.51     40.44 o 
 -10   1   2      420.70      442.76     72.30 o 
  -9   1   2       23.62       14.53     14.88 o 
  -8   1   2      615.39      703.16     17.00 o 
  -7   1   2     1670.28     1772.48     66.07 o 
  -6   1   2      263.52      256.76     13.90 o 
  -5   1   2      115.95      120.18      3.96 o 
  -4   1   2     1440.95     1363.03     18.78 o 
  -3   1   2    10791.24     9693.94    117.68 o 
  -2   1   2    12889.80    11292.79    117.89 o 
  -1   1   2     3808.87     3366.84     25.77 o 
   0   1   2     6706.67     6071.93    125.96 o 
   1   1   2     3774.33     3360.52     29.71 o 
   2   1   2    12798.29    11712.39    167.90 o 
   3   1   2    10846.37     9944.58     67.41 o 
   4   1   2     1433.77     1429.07     17.51 o 
   5   1   2      130.01      126.00      5.66 o 
   6   1   2      265.35      263.09      7.15 o 
   7   1   2     1651.37     1724.74     41.16 o 
   8   1   2      625.82      660.89     15.84 o 
   9   1   2       27.05       24.54     11.55 o 
  10   1   2      415.66      446.54     24.40 o 
  11   1   2     1008.41      998.36     48.69 o 
  12   1   2      380.98      394.01     18.35 o 
  13   1   2       50.79       46.03     18.13 o 
 -13   2   2      194.87      162.52     32.09 o 
 -12   2   2      205.99      226.47     32.11 o 
 -11   2   2      171.79      167.34     27.60 o 
 -10   2   2      494.05      517.25     19.99 o 
  -9   2   2      446.30      447.82     14.55 o 
  -8   2   2      356.77      355.17      8.73 o 
  -7   2   2      633.52      646.37     21.94 o 
  -6   2   2     1513.67     1581.20     25.32 o 
  -5   2   2     1338.31     1391.68     18.88 o 
  -4   2   2       66.82       80.61      3.01 o 
  -3   2   2     2985.16     2722.22     32.25 o 
  -2   2   2    18608.87    16252.36    133.91 o 
  -1   2   2      337.25      352.95      7.86 o 
   0   2   2     2834.22     2509.15     25.27 o 
   1   2   2      353.29      360.66      5.14 o 
   3   2   2     2988.93     2797.31     20.36 o 
   4   2   2       62.14       76.34      3.82 o 
   5   2   2     1384.50     1445.47     20.76 o 
   6   2   2     1501.68     1570.82     34.50 o 
   7   2   2      603.80      641.50     19.78 o 
   8   2   2      357.58      336.94     20.18 o 
   9   2   2      465.59      450.76     21.09 o 
  10   2   2      482.62      478.03     25.73 o 
  11   2   2      164.26      137.64     33.25 o 
  12   2   2      205.03      184.16     46.09 o 
  13   2   2      189.93      154.77     29.91 o 
 -13   3   2      154.73      133.36     41.36 o 
 -12   3   2       22.28       22.24     10.39 o 
 -11   3   2      483.46      491.72     18.98 o 
 -10   3   2      458.55      484.67     20.83 o 
  -9   3   2       87.43       91.45      8.06 o 
  -8   3   2     1644.96     1745.63     31.21 o 
  -7   3   2       53.73       56.17      7.51 o 
  -6   3   2     1037.71     1106.41     19.94 o 
  -5   3   2      164.81      156.41      4.35 o 
  -4   3   2     2228.63     2283.17     25.54 o 
  -3   3   2      123.29      132.10      3.03 o 
  -2   3   2     3365.38     3151.17     40.34 o 
  -1   3   2     8083.82     7447.60     38.16 o 
   0   3   2     1870.34     1825.59     17.74 o 
   1   3   2     8015.32     7518.12     50.93 o 
   2   3   2     3353.10     3145.98     16.60 o 
   3   3   2      121.43      132.36      2.85 o 
   4   3   2     2273.96     2367.20     27.69 o 
   5   3   2      167.15      176.17      8.55 o 
   6   3   2     1047.81     1085.24     21.45 o 
   7   3   2       53.88       60.31      8.47 o 
   8   3   2     1623.31     1754.21     41.41 o 
   9   3   2       84.88       89.84     18.62 o 
  10   3   2      447.88      422.35     21.55 o 
  11   3   2      482.55      529.16     32.34 o 
  12   3   2       20.37       19.48      6.16 o 
  13   3   2      152.58      149.33     21.39 o 
 -13   4   2      370.22      347.76     23.23 o 
 -12   4   2      107.97      101.72     19.12 o 
 -11   4   2      363.34      335.61     16.06 o 
 -10   4   2      506.55      498.57     34.23 o 
  -9   4   2       15.45        9.93      7.96 o 
  -8   4   2      352.90      355.29      8.64 o 
  -7   4   2       42.85       52.51      8.36 o 
  -6   4   2     1613.13     1633.73     24.51 o 
  -5   4   2      259.35      231.46      6.96 o 
  -4   4   2     3065.14     2982.93     48.12 o 
  -3   4   2       46.58       53.16      3.62 o 
  -2   4   2       78.43       76.12      2.83 o 
  -1   4   2      900.46      837.88      9.23 o 
   0   4   2     1142.35     1162.62     10.82 o 
   1   4   2      917.09      848.99      8.85 o 
   2   4   2       82.39       79.17      2.27 o 
   3   4   2       39.78       49.63      4.01 o 
   4   4   2     3022.76     3003.55     42.57 o 
   5   4   2      247.38      231.96      9.36 o 
   6   4   2     1631.68     1700.60     25.54 o 
   7   4   2       48.75       64.51     11.43 o 
   8   4   2      342.82      389.13     13.91 o 
   9   4   2       16.72       19.01      5.41 o 
  10   4   2      495.80      488.04     14.49 o 
  11   4   2      361.68      373.64     13.55 o 
  12   4   2      107.25       95.06     18.95 o 
  13   4   2      370.28      382.50     15.29 o 
 -12   5   2      122.26       96.19     23.30 o 
 -11   5   2      187.11      171.81     14.69 o 
 -10   5   2      270.20      285.15     16.02 o 
  -9   5   2       13.96       11.40      3.80 o 
  -8   5   2      146.65      127.47      9.33 o 
  -7   5   2     1730.27     1812.78     38.87 o 
  -6   5   2     1956.29     2103.36     36.07 o 
  -5   5   2      221.46      241.84      6.24 o 
  -4   5   2     3609.93     3677.08     96.31 o 
  -3   5   2      803.67      811.82     12.62 o 
  -2   5   2     3727.11     3608.94     45.99 o 
  -1   5   2      409.38      427.49      6.07 o 
   0   5   2    11835.29    10928.49     70.93 o 
   1   5   2      339.97      359.20      6.71 o 
   2   5   2     3737.17     3586.99     33.51 o 
   3   5   2      846.63      835.22     11.74 o 
   4   5   2     3602.56     3648.37     43.50 o 
   5   5   2      251.19      257.94     10.77 o 
   6   5   2     1957.30     2036.91     50.99 o 
   7   5   2     1728.05     1798.31     30.43 o 
   8   5   2      143.35      152.88     11.04 o 
   9   5   2       14.53       10.61      3.34 o 
  10   5   2      268.87      296.04     12.83 o 
  11   5   2      189.23      154.17     34.75 o 
  12   5   2      124.61      108.59     28.76 o 
 -12   6   2      142.70      162.77     28.65 o 
 -11   6   2       22.20       26.48     10.20 o 
 -10   6   2        9.07        9.62      3.58 o 
  -9   6   2      280.68      287.85     12.67 o 
  -8   6   2     1390.53     1443.81     46.32 o 
  -7   6   2      243.23      253.77      9.64 o 
  -6   6   2       77.94       79.36     11.31 o 
  -5   6   2     1133.83     1289.40     21.40 o 
  -4   6   2      894.09      916.72     16.69 o 
  -3   6   2     1897.52     1978.31     23.07 o 
  -2   6   2     1883.06     1877.58     36.98 o 
  -1   6   2     1377.21     1427.86     20.35 o 
   0   6   2      902.10      946.29     14.06 o 
   1   6   2     1338.52     1426.34     13.11 o 
   2   6   2     1871.89     1942.52     27.48 o 
   3   6   2     1926.86     2021.15     19.23 o 
   4   6   2      903.07      932.43     15.56 o 
   5   6   2     1139.35     1337.29     24.46 o 
   6   6   2       74.92       75.81      6.11 o 
   7   6   2      239.84      269.94     11.81 o 
   8   6   2     1375.49     1457.61     27.36 o 
   9   6   2      279.90      288.49      8.45 o 
  10   6   2       11.07       15.38      4.19 o 
  11   6   2       23.08       15.69      5.15 o 
  12   6   2      148.21      144.82     48.74 o 
 -12   7   2       36.08       29.92      9.50 o 
 -11   7   2      133.53      125.57     28.94 o 
 -10   7   2      199.19      193.43     28.74 o 
  -9   7   2      176.92      161.34      9.19 o 
  -8   7   2      475.16      463.42     12.11 o 
  -7   7   2      829.60      849.62     18.92 o 
  -6   7   2     1404.50     1398.67     22.30 o 
  -5   7   2      197.26      204.77      5.44 o 
  -4   7   2     1892.26     1858.66     29.17 o 
  -3   7   2     2495.14     2504.89     51.88 o 
  -2   7   2     1243.61     1315.20     13.30 o 
  -1   7   2      483.22      486.17      7.68 o 
   0   7   2      334.47      290.50      6.09 o 
   1   7   2      496.43      510.33      9.66 o 
   2   7   2     1237.21     1352.74     22.91 o 
   3   7   2     2479.76     2493.24     30.74 o 
   4   7   2     1925.36     1887.16     29.36 o 
   5   7   2      199.55      203.89      6.38 o 
   6   7   2     1415.77     1444.48     24.83 o 
   7   7   2      826.81      863.34     15.78 o 
   8   7   2      485.06      478.13      9.04 o 
   9   7   2      174.81      186.08     12.44 o 
  10   7   2      197.45      189.26     23.56 o 
  11   7   2      133.66      141.36     17.35 o 
  12   7   2       34.24       20.18     12.77 o 
 -11   8   2      153.16      123.25     47.21 o 
 -10   8   2       62.51       40.49      9.94 o 
  -9   8   2      704.61      752.54     21.29 o 
  -8   8   2      272.04      258.91     13.93 o 
  -7   8   2      969.62      909.33     18.75 o 
  -6   8   2     1115.41     1127.26     21.05 o 
  -5   8   2       75.84       78.30      8.23 o 
  -4   8   2      478.33      512.70     11.69 o 
  -3   8   2        4.14        4.18      2.07 o 
  -2   8   2     1315.34     1392.86     18.74 o 
  -1   8   2      361.34      368.37      7.19 o 
   0   8   2      116.44      146.73      4.22 o 
   1   8   2      366.16      369.52      8.57 o 
   2   8   2     1304.05     1384.54     21.13 o 
   3   8   2        5.92        7.88      3.36 o 
   4   8   2      479.92      512.90     12.95 o 
   5   8   2       79.41       84.66      8.50 o 
   6   8   2     1123.12     1133.80     19.90 o 
   7   8   2      971.80      938.15     18.79 o 
   8   8   2      267.81      290.10      8.55 o 
   9   8   2      701.88      692.29     23.97 o 
  10   8   2       60.58       53.46     11.35 o 
  11   8   2      155.73      118.40     32.87 o 
 -11   9   2      283.64      319.91     35.44 o 
 -10   9   2       20.30       18.21     13.06 o 
  -9   9   2       99.57       87.64     21.71 o 
  -8   9   2      705.79      794.98     20.10 o 
  -7   9   2     1177.07     1149.83     26.26 o 
  -6   9   2       21.97       16.32      4.01 o 
  -5   9   2      466.00      437.77     10.88 o 
  -4   9   2      205.18      201.17      6.63 o 
  -3   9   2      644.70      627.44     11.88 o 
  -2   9   2      102.91       90.84      3.82 o 
  -1   9   2     2425.06     2448.55     37.33 o 
   0   9   2      760.30      762.10     13.71 o 
   1   9   2     2415.98     2466.54     42.38 o 
   2   9   2       99.89      100.33      5.37 o 
   3   9   2      617.91      592.10     12.70 o 
   4   9   2      192.54      200.16      7.64 o 
   5   9   2      452.21      451.96     20.41 o 
   6   9   2       20.55       17.81      4.58 o 
   7   9   2     1186.56     1134.77     29.94 o 
   8   9   2      728.55      777.17     26.31 o 
   9   9   2       96.10       78.59     18.31 o 
  10   9   2       17.81       20.24      6.67 o 
  11   9   2      283.98      327.05     19.85 o 
 -10  10   2      198.65      165.75     47.57 o 
  -9  10   2       78.93       71.24     13.66 o 
  -8  10   2       40.25       36.99      7.85 o 
  -7  10   2      339.57      281.77     11.03 o 
  -6  10   2      110.04      115.78     13.02 o 
  -5  10   2     2342.51     2385.68     47.56 o 
  -4  10   2      614.38      622.50     16.93 o 
  -3  10   2      678.34      632.42     26.40 o 
  -2  10   2     1417.63     1427.48     29.03 o 
  -1  10   2       18.98       27.84      7.84 o 
   0  10   2     1569.77     1607.39     25.09 o 
   1  10   2       20.26       20.60      3.88 o 
   2  10   2     1380.11     1416.38     22.91 o 
   3  10   2      674.65      626.98     10.76 o 
   4  10   2      654.03      678.86     18.69 o 
   5  10   2     2344.21     2448.11     58.18 o 
   6  10   2      122.06      116.83     21.32 o 
   7  10   2      340.96      337.54     14.50 o 
   8  10   2       37.93       36.93      7.73 o 
   9  10   2       77.82       76.73     20.78 o 
  10  10   2      194.18      185.73     16.15 o 
 -10  11   2       10.09        9.26      8.28 o 
  -9  11   2       83.93       61.58     14.85 o 
  -8  11   2       73.77       64.45     12.25 o 
  -7  11   2      476.27      484.80     21.48 o 
  -6  11   2      280.12      275.41     12.58 o 
  -5  11   2      568.14      543.15     22.73 o 
  -4  11   2     1032.39      995.39     24.41 o 
  -3  11   2      560.92      587.60     21.67 o 
  -2  11   2      198.45      210.30     30.99 o 
  -1  11   2      332.60      341.16     15.00 o 
   0  11   2     3184.86     3008.95     48.91 o 
   1  11   2      341.88      353.17     11.07 o 
   2  11   2      209.06      211.51      8.45 o 
   3  11   2      558.99      589.69     13.78 o 
   4  11   2     1024.29      978.00     20.78 o 
   5  11   2      561.23      553.97     26.99 o 
   6  11   2      283.27      262.10     14.85 o 
   7  11   2      484.62      486.40     16.84 o 
   8  11   2       75.11       64.44     10.31 o 
   9  11   2       79.41       60.24     16.96 o 
  10  11   2        9.30       13.29      5.55 o 
  -9  12   2       71.40       48.54     15.15 o 
  -8  12   2        8.69        5.43      6.79 o 
  -7  12   2      195.54      161.05     30.26 o 
  -6  12   2      159.08      152.99     24.84 o 
  -5  12   2      530.72      507.75     22.72 o 
  -4  12   2       45.87       37.49      7.95 o 
  -3  12   2      149.78      145.01     24.02 o 
  -2  12   2     1255.83     1230.58     34.45 o 
  -1  12   2      185.92      170.42     12.37 o 
   0  12   2      372.94      363.50     31.38 o 
   1  12   2      187.80      191.91      9.03 o 
   2  12   2     1244.60     1209.76     28.26 o 
   3  12   2      148.76      132.20     24.66 o 
   4  12   2       46.36       27.05      8.34 o 
   5  12   2      523.15      586.05     27.26 o 
   6  12   2      156.77      149.63     28.56 o 
   7  12   2      198.73      184.34     18.40 o 
   8  12   2        9.56       16.15      6.48 o 
   9  12   2       70.93       55.21     15.72 o 
  -8  13   2      163.93      152.74     30.88 o 
  -7  13   2      321.96      313.66     24.69 o 
  -6  13   2       12.13        9.78      5.27 o 
  -5  13   2       34.62       21.72      7.08 o 
  -4  13   2       54.94       70.78     14.20 o 
  -3  13   2      118.37      133.77     36.52 o 
  -2  13   2      311.87      291.17     13.52 o 
  -1  13   2       82.60       80.22     17.13 o 
   0  13   2        8.10        2.00      3.53 o 
   1  13   2       82.97       70.33     18.19 o 
   2  13   2      302.88      323.06     47.16 o 
   3  13   2      117.85      135.32     29.31 o 
   4  13   2       54.84       69.76     18.13 o 
   5  13   2       35.70       28.06     14.08 o 
   6  13   2       11.24       13.65      5.84 o 
   7  13   2      326.55      377.06     24.76 o 
   8  13   2      164.51      166.03     17.72 o 
  -7  14   2      108.64       87.26     20.02 o 
  -6  14   2      227.66      236.24     18.83 o 
  -5  14   2      115.46       92.66     23.59 o 
  -4  14   2      556.76      622.16     19.59 o 
  -3  14   2       79.44       63.58     16.27 o 
  -2  14   2      156.53      203.51     32.42 o 
  -1  14   2      107.52      114.40     27.79 o 
   0  14   2      226.66      277.90     33.45 o 
   1  14   2      108.33      115.69     34.52 o 
   2  14   2      153.58      171.11     44.24 o 
   3  14   2       74.67       67.34     29.66 o 
   4  14   2      547.79      559.04     45.93 o 
   5  14   2      106.72       95.64     26.90 o 
   6  14   2      233.81      204.65     33.37 o 
   7  14   2      115.52       76.47     27.58 o 
  -5  15   2        9.50       19.08      8.11 o 
  -4  15   2       31.13       38.91     16.33 o 
  -3  15   2       96.46       72.64     28.41 o 
  -2  15   2       70.96       61.67     26.10 o 
  -1  15   2      466.43      459.77     31.02 o 
   0  15   2       99.69       98.64     35.86 o 
   1  15   2      455.62      479.05     61.79 o 
   2  15   2       70.71       68.63     30.73 o 
   3  15   2      102.83       62.81     16.94 o 
   4  15   2       31.57       25.24     15.09 o 
   5  15   2        8.18       16.97     15.68 o 
  -3  16   2       38.47       30.87     28.06 o 
  -2  16   2       86.01       85.23     27.10 o 
  -1  16   2      195.18      150.76     53.47 o 
   0  16   2        0.68       13.62     11.96 o 
   1  16   2      193.10      156.39     47.84 o 
   2  16   2       82.17       95.16     33.52 o 
   3  16   2       39.70       53.72     14.81 o 
   1   0   3     2230.01     1941.18     14.90 o 
   2   0   3     6415.33     5923.27     75.80 o 
   3   0   3      503.31      416.86      7.76 o 
   4   0   3     4280.02     4024.29     81.76 o 
   5   0   3      125.48      114.92      7.84 o 
   6   0   3        1.45        6.82      2.45 o 
   7   0   3     3135.85     3299.12     70.63 o 
   8   0   3      191.20      192.23      6.55 o 
   9   0   3      495.50      511.28     22.55 o 
  10   0   3       55.76       57.84     17.08 o 
  11   0   3      216.26      208.94     50.06 o 
  12   0   3      139.85      127.70     30.24 o 
  13   0   3      124.79      114.49     23.63 o 
 -13   1   3      167.24      142.22     33.97 o 
 -12   1   3      411.41      432.57     22.12 o 
 -11   1   3       13.87       25.20     10.07 o 
 -10   1   3       37.51       49.09     12.81 o 
  -9   1   3      483.93      512.86     16.44 o 
  -8   1   3       58.45       42.92      7.82 o 
  -7   1   3      473.74      506.07     13.40 o 
  -6   1   3      955.38     1026.35     23.76 o 
  -5   1   3     2446.28     2390.64     57.87 o 
  -4   1   3      320.91      368.14      8.76 o 
  -3   1   3     3444.54     3239.62     27.40 o 
  -2   1   3    24980.57    23895.72    806.72 o 
  -1   1   3     4221.51     3711.45     32.02 o 
   0   1   3      887.37      845.06      9.94 o 
   1   1   3     4397.98     3819.98     41.11 o 
   2   1   3    25045.75    23631.00    305.34 o 
   3   1   3     3488.87     3306.09     20.15 o 
   4   1   3      332.25      346.93      7.58 o 
   5   1   3     2393.58     2235.11     60.33 o 
   6   1   3      964.79     1016.59     27.58 o 
   7   1   3      482.29      502.85      9.50 o 
   8   1   3       54.78       47.87      9.70 o 
   9   1   3      484.15      523.68     25.52 o 
  10   1   3       40.68       40.09     14.81 o 
  11   1   3       14.84       16.38     10.01 o 
  12   1   3      412.41      470.56     67.99 o 
  13   1   3      170.39      168.52     46.01 o 
 -13   2   3        4.52       12.01      6.86 o 
 -12   2   3      307.12      313.37     23.81 o 
 -11   2   3      678.75      748.45     29.60 o 
 -10   2   3     1340.75     1519.15     70.11 o 
  -9   2   3      728.39      711.56     40.84 o 
  -8   2   3       51.64       58.66      6.46 o 
  -7   2   3     1106.18     1200.58     24.77 o 
  -6   2   3      323.15      350.16      9.69 o 
  -5   2   3     2024.38     2036.52     21.74 o 
  -4   2   3      134.53      144.08      5.47 o 
  -3   2   3     1519.52     1473.86     15.91 o 
  -2   2   3     7365.97     6472.02     67.79 o 
   0   2   3      170.94      142.08      2.07 o 
   1   2   3    17802.98    16154.26    213.12 o 
   2   2   3     7357.27     6588.81     51.19 o 
   3   2   3     1559.35     1463.78     22.93 o 
   4   2   3      118.65      122.79      6.10 o 
   5   2   3     1977.11     1972.20     28.41 o 
   6   2   3      298.86      325.87     14.38 o 
   7   2   3     1095.48     1158.03     66.86 o 
   8   2   3       43.95       49.03     11.36 o 
   9   2   3      740.91      777.27     30.19 o 
  10   2   3     1352.03     1400.56     59.74 o 
  11   2   3      684.92      692.02     37.04 o 
  12   2   3      311.39      317.71     17.07 o 
  13   2   3        4.18       20.00     11.94 o 
 -13   3   3        8.33        8.31      6.68 o 
 -12   3   3      383.70      382.17     44.02 o 
 -11   3   3      241.81      280.59     20.35 o 
 -10   3   3       53.30       49.66      9.85 o 
  -9   3   3      449.78      473.75     18.66 o 
  -8   3   3      688.93      700.44     24.99 o 
  -7   3   3      823.07      871.02     16.68 o 
  -6   3   3      190.59      193.91      6.31 o 
  -5   3   3     1362.13     1407.00     22.78 o 
  -4   3   3     1669.19     1729.64     17.16 o 
  -3   3   3     1372.04     1340.28     12.22 o 
  -2   3   3     2852.39     2685.79     27.42 o 
  -1   3   3     3017.12     2751.71     26.80 o 
   0   3   3     4402.48     4109.24     37.98 o 
   1   3   3     3070.03     2718.38     26.86 o 
   2   3   3     2778.61     2698.14     23.91 o 
   3   3   3     1334.51     1353.63     15.64 o 
   4   3   3     1623.57     1782.30     26.56 o 
   5   3   3     1314.26     1338.68     22.79 o 
   6   3   3      211.76      208.06      9.87 o 
   7   3   3      791.68      852.50     18.16 o 
   8   3   3      662.29      676.23     12.59 o 
   9   3   3      434.98      416.99     22.65 o 
  10   3   3       55.05       47.92     13.88 o 
  11   3   3      242.69      232.19     58.54 o 
  12   3   3      382.96      367.91     25.39 o 
  13   3   3        8.90       12.17      9.72 o 
 -13   4   3      125.54      137.50     17.27 o 
 -12   4   3       63.53       51.55     12.95 o 
 -11   4   3      405.37      442.50     19.52 o 
 -10   4   3      231.42      203.22     39.35 o 
  -9   4   3      318.03      289.26     14.58 o 
  -8   4   3      606.29      584.28     13.04 o 
  -7   4   3      193.17      204.64      7.50 o 
  -6   4   3      439.07      462.15     10.74 o 
  -5   4   3       22.96       26.04      4.06 o 
  -4   4   3     5744.44     5799.56     92.54 o 
  -3   4   3      670.07      669.99      9.76 o 
  -2   4   3     3900.07     3418.45     23.62 o 
  -1   4   3     2371.86     2213.22     32.24 o 
   0   4   3     8823.53     8099.50     49.10 o 
   1   4   3     2331.45     2173.73     13.52 o 
   2   4   3     3923.25     3476.80     31.55 o 
   3   4   3      646.97      642.39      9.13 o 
   4   4   3     5639.65     5554.61     80.90 o 
   5   4   3       23.54       27.70      4.77 o 
   6   4   3      455.19      471.97      9.94 o 
   7   4   3      203.49      205.90      7.62 o 
   8   4   3      601.36      627.73     15.32 o 
   9   4   3      326.54      316.29     12.22 o 
  10   4   3      229.54      231.38     36.40 o 
  11   4   3      403.15      421.40     14.09 o 
  12   4   3       62.67       47.00     12.29 o 
  13   4   3      127.14       90.81     27.18 o 
 -12   5   3       37.32       41.73     10.95 o 
 -11   5   3      503.92      542.88     17.32 o 
 -10   5   3      970.65      967.33     31.56 o 
  -9   5   3      242.76      245.15      6.97 o 
  -8   5   3      354.87      351.93      9.05 o 
  -7   5   3      323.02      325.86      9.42 o 
  -6   5   3      219.32      203.64      5.98 o 
  -5   5   3     1723.20     1789.59     24.98 o 
  -4   5   3        9.92        9.23      2.90 o 
  -3   5   3      788.61      822.84     12.09 o 
  -2   5   3      953.86     1057.22     16.23 o 
  -1   5   3     2068.20     2289.59     21.50 o 
   0   5   3     1482.02     1450.03     19.90 o 
   1   5   3     2111.82     2332.55     18.93 o 
   2   5   3      969.75     1067.78     15.46 o 
   3   5   3      778.91      796.36     11.60 o 
   4   5   3       11.65       11.86      2.69 o 
   5   5   3     1711.38     1721.66     25.60 o 
   6   5   3      213.41      220.48      7.79 o 
   7   5   3      327.36      334.71      9.85 o 
   8   5   3      354.31      355.16     11.22 o 
   9   5   3      251.07      254.39      9.00 o 
  10   5   3      966.71      933.99     28.55 o 
  11   5   3      499.07      509.28     14.34 o 
  12   5   3       38.67       23.72     15.83 o 
 -12   6   3      124.70       85.79     29.45 o 
 -11   6   3      193.14      159.89     31.76 o 
 -10   6   3      140.90      150.60     28.69 o 
  -9   6   3       38.60       39.07      6.37 o 
  -8   6   3       68.79       71.25      9.73 o 
  -7   6   3      903.14      964.50     20.33 o 
  -6   6   3      515.87      510.30     10.96 o 
  -5   6   3      342.06      367.75      7.30 o 
  -4   6   3     1481.09     1505.88     20.71 o 
  -3   6   3     1486.97     1588.43     22.03 o 
  -2   6   3      956.95      906.66     14.02 o 
  -1   6   3     1157.57     1347.95     14.31 o 
   0   6   3     1318.54     1251.23     11.92 o 
   1   6   3     1178.97     1403.24     15.55 o 
   2   6   3      935.13      837.36     15.53 o 
   3   6   3     1490.50     1637.71     21.15 o 
   4   6   3     1471.62     1428.41     22.37 o 
   5   6   3      352.16      367.25     11.54 o 
   6   6   3      506.66      490.70     11.86 o 
   7   6   3      894.60      906.26     17.33 o 
   8   6   3       71.33       77.88     11.38 o 
   9   6   3       35.94       36.10      6.20 o 
  10   6   3      142.18      133.45     22.89 o 
  11   6   3      187.88      165.25     12.93 o 
  12   6   3      122.28       76.21     29.59 o 
 -12   7   3       20.67       18.60      7.69 o 
 -11   7   3        0.15       -1.78     10.32 o 
 -10   7   3      628.93      643.09     21.22 o 
  -9   7   3       12.81       12.72      3.81 o 
  -8   7   3      150.34      142.84      9.65 o 
  -7   7   3      516.06      504.05     14.86 o 
  -6   7   3      476.10      511.99     10.87 o 
  -5   7   3      161.69      154.12      6.49 o 
  -4   7   3     1121.45     1118.12     19.43 o 
  -3   7   3      745.31      724.84     15.36 o 
  -2   7   3     4244.48     4520.69     67.00 o 
  -1   7   3     2689.62     2893.40     30.34 o 
   0   7   3      825.62      846.73     14.42 o 
   1   7   3     2709.40     2875.66     55.04 o 
   2   7   3     4193.31     4335.78    119.99 o 
   3   7   3      729.35      748.85     15.27 o 
   4   7   3     1144.22     1136.18     21.43 o 
   5   7   3      163.91      156.23      8.91 o 
   6   7   3      466.41      487.20     11.66 o 
   7   7   3      498.83      542.07     13.03 o 
   8   7   3      150.14      159.04     18.09 o 
   9   7   3       11.33       14.46      4.66 o 
  10   7   3      632.95      681.20     18.75 o 
  11   7   3        0.01       -1.08      7.71 o 
  12   7   3       21.81       16.29     13.14 o 
 -11   8   3      119.55      107.39     30.18 o 
 -10   8   3       34.75       35.79      9.31 o 
  -9   8   3      732.19      740.89     19.50 o 
  -8   8   3      746.18      754.50     19.38 o 
  -7   8   3      465.78      449.41     13.38 o 
  -6   8   3      797.77      788.54     16.37 o 
  -5   8   3      179.01      182.62      7.72 o 
  -4   8   3      298.52      308.76     10.39 o 
  -3   8   3      160.67      165.09      8.43 o 
  -2   8   3      128.90      122.57      6.76 o 
  -1   8   3      554.81      557.90     11.35 o 
   0   8   3      156.98      159.41      5.04 o 
   1   8   3      554.06      565.26     11.61 o 
   2   8   3      134.88      123.28      6.64 o 
   3   8   3      150.77      152.05      7.14 o 
   4   8   3      276.63      294.05      7.18 o 
   5   8   3      165.32      160.92      5.17 o 
   6   8   3      774.34      768.99     20.65 o 
   7   8   3      454.79      445.77     11.53 o 
   8   8   3      722.33      727.18     21.46 o 
   9   8   3      723.66      748.36     22.11 o 
  10   8   3       31.47       23.45      6.54 o 
  11   8   3      122.05      133.09     14.71 o 
 -11   9   3       39.41       36.11     21.56 o 
 -10   9   3       91.30       48.58     21.77 o 
  -9   9   3      222.21      222.67      8.26 o 
  -8   9   3      275.58      296.62     12.37 o 
  -7   9   3      258.24      243.21      9.07 o 
  -6   9   3      371.53      362.61      8.57 o 
  -5   9   3     1009.44     1043.74     18.49 o 
  -4   9   3     1099.81     1079.50     20.27 o 
  -3   9   3      729.35      721.43     17.42 o 
  -2   9   3     1962.56     1939.74     34.73 o 
  -1   9   3     2305.27     2360.32     36.06 o 
   0   9   3       34.52       27.43      4.32 o 
   1   9   3     2360.40     2515.37     48.08 o 
   2   9   3     1972.93     2003.84     34.36 o 
   3   9   3      700.12      684.77     16.06 o 
   4   9   3     1113.36     1152.99     24.68 o 
   5   9   3      983.70     1050.01     26.67 o 
   6   9   3      372.45      393.52     12.57 o 
   7   9   3      253.52      249.20     15.71 o 
   8   9   3      272.21      290.34     15.67 o 
   9   9   3      223.20      226.55     13.60 o 
  10   9   3       95.13       66.89     15.40 o 
  11   9   3       39.36       23.96      8.20 o 
 -10  10   3      299.39      336.49     25.90 o 
  -9  10   3      115.85      100.65     23.91 o 
  -8  10   3      338.29      337.67     16.65 o 
  -7  10   3      702.82      684.24     18.48 o 
  -6  10   3      195.43      191.07     10.56 o 
  -5  10   3      309.01      317.91     12.07 o 
  -4  10   3     1021.91     1031.91     22.63 o 
  -3  10   3      721.64      725.74     18.69 o 
  -2  10   3      305.69      288.23     13.13 o 
  -1  10   3      130.14      121.94      3.15 o 
   0  10   3     4225.49     4114.38     57.45 o 
   1  10   3      127.68      138.17      7.28 o 
   2  10   3      303.38      265.91     13.55 o 
   3  10   3      729.10      733.84     21.53 o 
   4  10   3     1023.89     1037.24     27.16 o 
   5  10   3      302.92      290.25     12.66 o 
   6  10   3      199.56      213.40     14.55 o 
   7  10   3      705.84      719.92     25.58 o 
   8  10   3      343.11      341.76     15.65 o 
   9  10   3      115.77      107.50     19.60 o 
  10  10   3      302.54      329.76     16.73 o 
 -10  11   3       84.83       70.86     29.21 o 
  -9  11   3      292.64      282.58     16.01 o 
  -8  11   3      111.16       99.87     21.33 o 
  -7  11   3       92.97      101.12     15.86 o 
  -6  11   3       22.29       26.44      8.55 o 
  -5  11   3      935.75      928.05     26.07 o 
  -4  11   3      220.37      222.02     16.24 o 
  -3  11   3      223.17      196.71     15.00 o 
  -2  11   3      102.71      113.37     20.80 o 
  -1  11   3      266.83      249.69     16.46 o 
   0  11   3      479.17      476.78     19.64 o 
   1  11   3      280.68      258.23     15.02 o 
   2  11   3      100.59      124.64     15.53 o 
   3  11   3      233.40      224.02     12.42 o 
   4  11   3      220.77      229.55     10.74 o 
   5  11   3      928.94      893.58     25.05 o 
   6  11   3       21.80       17.55      5.87 o 
   7  11   3       86.13       80.97     15.91 o 
   8  11   3      114.28       99.34     22.96 o 
   9  11   3      294.07      329.78     13.64 o 
  10  11   3       86.15       79.58     18.77 o 
  -9  12   3      139.46      107.32     26.29 o 
  -8  12   3       81.09       76.52     16.78 o 
  -7  12   3      264.46      290.14     23.72 o 
  -6  12   3      175.48      163.34     32.54 o 
  -5  12   3      905.53      913.40     26.86 o 
  -4  12   3      175.39      164.13     35.29 o 
  -3  12   3      874.21      866.39     28.03 o 
  -2  12   3     1027.00     1007.70     29.35 o 
  -1  12   3      488.85      468.77     16.93 o 
   0  12   3      148.39      159.22     36.36 o 
   1  12   3      464.18      458.91     14.90 o 
   2  12   3     1020.50      978.06     27.45 o 
   3  12   3      903.47      873.54     21.76 o 
   4  12   3      177.90      182.59     15.49 o 
   5  12   3      884.09      852.30     27.75 o 
   6  12   3      173.92      162.47     29.92 o 
   7  12   3      263.99      295.21     20.26 o 
   8  12   3       76.13       70.38     13.36 o 
   9  12   3      137.48      114.83     25.52 o 
  -8  13   3      545.38      555.04     21.51 o 
  -7  13   3       35.75       36.69      8.14 o 
  -6  13   3       46.86       40.30      9.54 o 
  -5  13   3      125.95      116.42     24.94 o 
  -4  13   3      356.46      353.88     18.08 o 
  -3  13   3       99.12       93.22     18.75 o 
  -2  13   3      304.90      291.68     17.61 o 
  -1  13   3      576.64      526.42     27.59 o 
   0  13   3       27.71       27.61     10.66 o 
   1  13   3      565.38      538.84     37.51 o 
   2  13   3      307.63      333.59     21.77 o 
   3  13   3       91.84       86.14     18.93 o 
   4  13   3      359.44      356.97     14.80 o 
   5  13   3      125.68      108.63     32.64 o 
   6  13   3       40.98       31.92      7.05 o 
   7  13   3       32.18       23.75      8.42 o 
   8  13   3      533.18      576.52     15.82 o 
  -7  14   3       86.73       78.74     16.36 o 
  -6  14   3       85.67       70.70     17.36 o 
  -5  14   3      110.21      100.85     22.79 o 
  -4  14   3      289.37      282.00     16.57 o 
  -3  14   3      182.86      180.95     15.59 o 
  -2  14   3      184.84      151.46     13.87 o 
  -1  14   3       47.60       39.36     13.06 o 
   0  14   3       60.67       57.06     17.87 o 
   1  14   3       44.84       36.05     19.27 o 
   2  14   3      186.94      154.36     38.06 o 
   3  14   3      184.84      162.73     51.71 o 
   4  14   3      279.39      231.92     68.61 o 
   5  14   3      110.69      101.15     29.95 o 
   6  14   3       90.33       72.07     19.45 o 
   7  14   3       85.47       79.03     22.37 o 
  -5  15   3       77.77       75.51     29.83 o 
  -4  15   3      393.75      447.34     29.43 o 
  -3  15   3        2.07       11.59     10.81 o 
  -2  15   3      378.08      393.81     40.47 o 
  -1  15   3      142.73      162.18     56.35 o 
   0  15   3       15.72       16.43     11.35 o 
   1  15   3      140.25      141.15     49.39 o 
   2  15   3      382.72      446.36     31.18 o 
   3  15   3        2.53        2.85      5.61 o 
   4  15   3      392.05      369.85     33.37 o 
   5  15   3       74.28       71.24     26.65 o 
  -3  16   3      121.61       90.14     35.85 o 
  -2  16   3       34.87       18.11     14.05 o 
  -1  16   3       38.15       52.29     24.41 o 
   0  16   3      276.38      329.91     27.53 o 
   1  16   3       37.65       46.21     21.67 o 
   2  16   3       37.48       17.72     19.55 o 
   3  16   3      122.18      118.37     46.13 o 
   0   0   4      565.48      628.12     15.92 o 
   1   0   4       38.81       43.47      1.39 o 
   3   0   4     1866.57     1726.32     23.47 o 
   4   0   4       96.95       89.50      4.38 o 
   5   0   4      484.60      523.57     12.88 o 
   6   0   4     2759.02     2698.87    103.44 o 
   7   0   4      111.15      106.57      4.81 o 
   8   0   4       51.86       64.21     13.53 o 
   9   0   4        4.34       -4.15     11.59 o 
  10   0   4      765.94      741.00     32.92 o 
  11   0   4      141.79      118.93     30.28 o 
  12   0   4       73.03       95.22     21.86 o 
  13   0   4      240.58      228.77     31.56 o 
 -13   1   4       28.06       32.91     13.71 o 
 -12   1   4       29.15       35.87     10.56 o 
 -11   1   4        4.47        1.71     10.87 o 
 -10   1   4      366.60      338.25     22.42 o 
  -9   1   4     1038.17     1021.32     25.31 o 
  -8   1   4      627.68      607.08     11.64 o 
  -7   1   4      980.88     1046.78     27.11 o 
  -6   1   4      675.15      676.54     13.89 o 
  -5   1   4      266.38      232.38      6.74 o 
  -4   1   4      736.22      694.22     12.14 o 
  -3   1   4    13687.08    12678.86     80.00 o 
  -1   1   4     5087.99     4743.62     39.35 o 
   0   1   4      115.54      114.42      2.97 o 
   1   1   4     5066.65     4648.66     58.50 o 
   3   1   4    13873.56    12758.33    198.49 o 
   4   1   4      709.91      677.43     12.39 o 
   5   1   4      241.53      210.52      8.39 o 
   6   1   4      685.75      704.62     24.99 o 
   7   1   4      995.52     1009.30     25.42 o 
   8   1   4      629.60      597.49     44.74 o 
   9   1   4     1003.92     1033.32     42.01 o 
  10   1   4      366.50      351.28     21.57 o 
  11   1   4        5.07        4.13      8.17 o 
  12   1   4       29.40       29.95      8.91 o 
  13   1   4       27.74       29.06     13.24 o 
 -13   2   4       39.31       31.82     12.34 o 
 -12   2   4        1.61       11.58      6.53 o 
 -11   2   4      169.99      141.81     25.39 o 
 -10   2   4       26.18       37.86     12.38 o 
  -9   2   4      465.04      464.49     18.79 o 
  -8   2   4     1039.77     1069.73     17.79 o 
  -7   2   4        6.13        6.21      1.81 o 
  -6   2   4      792.28      734.69     15.42 o 
  -5   2   4     6967.69     7251.36     61.51 o 
  -4   2   4      334.21      336.71      7.49 o 
  -3   2   4     2211.93     2279.15     17.39 o 
  -2   2   4      847.11      844.50      9.18 o 
  -1   2   4       49.41       44.90      3.69 o 
   0   2   4      786.76      756.42     13.32 o 
   1   2   4       55.99       47.36      2.23 o 
   2   2   4      860.16      843.71     13.74 o 
   3   2   4     2205.77     2220.14     32.77 o 
   4   2   4      347.80      351.15      8.13 o 
   5   2   4     6946.51     7059.12     72.77 o 
   6   2   4      783.68      711.51     20.56 o 
   7   2   4        4.24        0.19      3.09 o 
   8   2   4     1046.68     1032.14     22.35 o 
   9   2   4      456.18      473.91     43.54 o 
  10   2   4       24.11       35.45      9.12 o 
  11   2   4      172.88      168.58     46.83 o 
  12   2   4        1.54       -3.89     10.47 o 
  13   2   4       38.00       38.77     11.73 o 
 -13   3   4      282.25      258.58     20.36 o 
 -12   3   4       80.40       74.25     16.81 o 
 -11   3   4      235.94      247.40     16.33 o 
 -10   3   4       75.67       71.96     18.46 o 
  -9   3   4      730.78      691.09     16.57 o 
  -8   3   4      278.59      300.21      6.92 o 
  -7   3   4      248.13      231.85      7.88 o 
  -6   3   4     1289.95     1305.33     29.27 o 
  -5   3   4      812.99      880.42     15.65 o 
  -4   3   4      560.08      613.12     11.63 o 
  -3   3   4     1637.02     1584.10     22.88 o 
  -2   3   4     3853.19     3490.91     19.73 o 
  -1   3   4     1586.84     1423.44     18.90 o 
   0   3   4     1066.61      992.01     13.60 o 
   1   3   4     1594.97     1445.99     13.78 o 
   2   3   4     3899.41     3570.89     26.13 o 
   3   3   4     1644.26     1650.48     24.78 o 
   4   3   4      528.62      566.30     11.01 o 
   5   3   4      825.57      891.04     35.90 o 
   6   3   4     1310.85     1284.88     15.02 o 
   7   3   4      252.35      234.79     13.26 o 
   8   3   4      268.43      279.24     13.11 o 
   9   3   4      725.61      727.87     46.71 o 
  10   3   4       77.36       65.64     14.36 o 
  11   3   4      237.82      243.09     33.30 o 
  12   3   4       77.61       58.04     14.97 o 
  13   3   4      281.57      205.87     44.15 o 
 -13   4   4       17.57       10.95      8.53 o 
 -12   4   4       32.43       27.51      8.70 o 
 -11   4   4       20.37       22.59      7.41 o 
 -10   4   4       70.89       70.34     16.34 o 
  -9   4   4     1475.13     1579.90     50.24 o 
  -8   4   4      544.04      546.34     11.57 o 
  -7   4   4      116.76      117.31      6.80 o 
  -6   4   4     2755.15     2824.65     52.59 o 
  -5   4   4      432.32      425.12      9.32 o 
  -4   4   4     2787.66     2887.70     38.39 o 
  -3   4   4     1217.45     1278.45     12.78 o 
  -2   4   4     3273.30     3104.77     38.27 o 
  -1   4   4     1601.90     1618.79     27.11 o 
   0   4   4        3.22        1.39      1.01 o 
   1   4   4     1612.86     1619.54     11.86 o 
   2   4   4     3235.89     3014.29     21.68 o 
   3   4   4     1226.58     1291.88     20.25 o 
   4   4   4     2788.79     2974.43     37.62 o 
   5   4   4      428.48      408.46     12.27 o 
   6   4   4     2813.04     2924.65     49.53 o 
   7   4   4      121.74      128.30     11.13 o 
   8   4   4      555.89      554.56     18.04 o 
   9   4   4     1477.07     1520.52     51.95 o 
  10   4   4       76.07       68.45     16.32 o 
  11   4   4       19.83       10.53      7.19 o 
  12   4   4       32.61       18.71      7.21 o 
  13   4   4       17.75       14.55      7.76 o 
 -12   5   4       93.75      107.94     26.32 o 
 -11   5   4       37.98       35.57      9.96 o 
 -10   5   4        4.33        9.70      7.61 o 
  -9   5   4      134.25      138.03      8.55 o 
  -8   5   4      783.67      774.08     16.19 o 
  -7   5   4      548.65      541.52     15.29 o 
  -6   5   4      162.03      149.77      4.98 o 
  -5   5   4     2090.70     2160.02     28.49 o 
  -4   5   4     1676.90     1728.20     18.24 o 
  -3   5   4     6855.66     6960.78     87.38 o 
  -2   5   4       36.92       26.85      4.50 o 
  -1   5   4     1589.58     1583.94     16.97 o 
   0   5   4     5976.79     5623.77     41.87 o 
   1   5   4     1563.82     1532.41     14.39 o 
   2   5   4       38.55       32.33      5.11 o 
   3   5   4     6938.80     7025.02     63.94 o 
   4   5   4     1676.67     1698.02     15.78 o 
   5   5   4     2035.40     2161.53     36.95 o 
   6   5   4      162.93      169.39      8.32 o 
   7   5   4      558.13      568.20     12.90 o 
   8   5   4      792.02      788.57     16.49 o 
   9   5   4      129.12      153.49     12.18 o 
  10   5   4        5.35        6.01      4.58 o 
  11   5   4       38.68       39.81      8.87 o 
  12   5   4       88.14       92.70     29.65 o 
 -12   6   4      537.82      583.17     21.14 o 
 -11   6   4       30.18       15.78      6.31 o 
 -10   6   4      165.43      137.81     32.34 o 
  -9   6   4        3.52        8.34      3.73 o 
  -8   6   4       14.85       13.35      4.74 o 
  -7   6   4       79.88       65.40     11.22 o 
  -6   6   4      399.07      413.66     10.43 o 
  -5   6   4     1060.41     1080.18     18.70 o 
  -4   6   4     1565.61     1637.66     30.82 o 
  -3   6   4     1196.15     1177.36     15.42 o 
  -2   6   4      391.96      397.25      8.25 o 
  -1   6   4     4577.86     4769.52     96.99 o 
   0   6   4      141.47      135.73      3.37 o 
   1   6   4     4667.77     4928.49     94.84 o 
   2   6   4      376.22      381.43      8.91 o 
   3   6   4     1180.10     1139.88     20.50 o 
   4   6   4     1571.61     1626.49     30.76 o 
   5   6   4     1040.60     1050.38     20.98 o 
   6   6   4      377.54      380.12     11.89 o 
   7   6   4       83.00       73.47     10.85 o 
   8   6   4       13.53       10.79      3.28 o 
   9   6   4        3.26        4.50      3.58 o 
  10   6   4      170.31      181.23     11.87 o 
  11   6   4       30.77       17.65      7.56 o 
  12   6   4      538.28      573.21     30.18 o 
 -12   7   4        8.90       13.49      5.32 o 
 -11   7   4       40.72       46.41     12.51 o 
 -10   7   4      456.28      396.02     18.91 o 
  -9   7   4      597.78      628.17     19.97 o 
  -8   7   4       87.51       81.90     12.01 o 
  -7   7   4      383.47      404.27     12.49 o 
  -6   7   4      490.30      495.52     12.93 o 
  -5   7   4      547.71      567.12     11.40 o 
  -4   7   4       33.33       35.74      4.35 o 
  -3   7   4      162.59      147.38     10.47 o 
  -2   7   4     2869.86     3071.89     37.21 o 
  -1   7   4      105.65      112.02      6.94 o 
   0   7   4       81.69       78.09      4.00 o 
   1   7   4      100.74      121.30      6.88 o 
   2   7   4     2841.37     3026.71     42.53 o 
   3   7   4      171.42      180.65     10.88 o 
   4   7   4       37.19       36.29      3.21 o 
   5   7   4      564.93      614.80     17.44 o 
   6   7   4      473.03      509.27     12.10 o 
   7   7   4      370.43      385.29     11.26 o 
   8   7   4       84.05       74.79     15.55 o 
   9   7   4      605.40      596.29     30.77 o 
  10   7   4      468.82      429.10     12.37 o 
  11   7   4       38.28       35.68     10.96 o 
  12   7   4        8.43       23.32     12.04 o 
 -11   8   4       27.06       18.03      6.72 o 
 -10   8   4       70.77       58.64     12.02 o 
  -9   8   4      203.57      184.37     10.46 o 
  -8   8   4      532.71      541.07     14.37 o 
  -7   8   4      136.28      143.13     10.12 o 
  -6   8   4      808.02      831.02     16.19 o 
  -5   8   4      479.12      439.93      9.20 o 
  -4   8   4      148.92      171.29     17.04 o 
  -3   8   4      351.52      393.78     13.20 o 
  -2   8   4      508.98      560.41     12.62 o 
  -1   8   4     1044.04     1084.43     22.54 o 
   0   8   4      346.47      392.92      9.02 o 
   1   8   4     1065.67     1106.67     22.23 o 
   2   8   4      501.30      507.22     11.69 o 
   3   8   4      375.74      397.38     16.79 o 
   4   8   4      145.47      149.65     12.10 o 
   5   8   4      493.31      470.55      9.57 o 
   6   8   4      798.69      791.02     15.04 o 
   7   8   4      133.36      149.57     15.34 o 
   8   8   4      533.53      512.25     15.68 o 
   9   8   4      207.43      208.73     15.15 o 
  10   8   4       72.51       61.74     11.36 o 
  11   8   4       27.34       20.52      5.60 o 
 -11   9   4       14.29       14.60     12.84 o 
 -10   9   4      121.11       96.11     46.54 o 
  -9   9   4       37.15       35.76      9.04 o 
  -8   9   4      472.69      470.20     15.95 o 
  -7   9   4      317.69      348.32      9.21 o 
  -6   9   4        4.04        1.58      4.34 o 
  -5   9   4       17.75       17.35      5.49 o 
  -4   9   4      226.56      203.98      8.96 o 
  -3   9   4     1779.54     1820.65     31.01 o 
  -2   9   4      535.59      568.32     15.59 o 
  -1   9   4      553.50      544.54     13.71 o 
   0   9   4      610.39      625.59     12.63 o 
   1   9   4      586.93      579.81     16.51 o 
   2   9   4      527.67      541.65     12.34 o 
   3   9   4     1781.50     1797.23     32.55 o 
   4   9   4      230.97      227.99     11.80 o 
   5   9   4       14.77       15.24      5.70 o 
   6   9   4        5.16       -0.29      5.11 o 
   7   9   4      317.35      335.63     13.67 o 
   8   9   4      464.15      462.95     17.47 o 
   9   9   4       37.98       28.31      6.25 o 
  10   9   4      119.30      103.86     20.52 o 
  11   9   4       13.89       11.34      3.54 o 
 -10  10   4       10.36        8.47     10.05 o 
  -9  10   4      125.15       95.06     25.18 o 
  -8  10   4      248.77      259.11     12.59 o 
  -7  10   4      108.76      118.60      8.68 o 
  -6  10   4      802.45      797.95     20.40 o 
  -5  10   4      544.00      511.86     12.20 o 
  -4  10   4     3499.18     3513.73     59.94 o 
  -3  10   4      753.62      795.15     18.90 o 
  -2  10   4     1965.47     2116.74     44.22 o 
  -1  10   4      621.44      617.58     23.40 o 
   0  10   4       93.09      108.24      4.63 o 
   1  10   4      631.12      645.41     14.83 o 
   2  10   4     1976.50     1937.19     49.21 o 
   3  10   4      754.88      828.87     19.78 o 
   4  10   4     3452.37     3679.45     61.47 o 
   5  10   4      549.13      540.58     21.92 o 
   6  10   4      813.94      874.23     39.16 o 
   7  10   4      103.85      125.02     23.46 o 
   8  10   4      238.87      243.13     11.30 o 
   9  10   4      130.54      116.33     20.09 o 
  10  10   4       11.54       13.37      6.48 o 
 -10  11   4       93.30       64.30     22.57 o 
  -9  11   4       40.42       42.92     19.24 o 
  -8  11   4      130.95       97.28     23.90 o 
  -7  11   4       99.93       78.10     20.46 o 
  -6  11   4      759.65      761.85     23.40 o 
  -5  11   4      584.66      595.32     15.57 o 
  -4  11   4      879.42      797.17     27.95 o 
  -3  11   4      135.65      108.78     23.46 o 
  -2  11   4      628.92      659.57     24.55 o 
  -1  11   4      312.61      301.07     15.00 o 
   0  11   4      113.63      122.32      9.60 o 
   1  11   4      311.31      312.67     10.50 o 
   2  11   4      622.98      669.35     18.15 o 
   3  11   4      132.43      113.19     13.01 o 
   4  11   4      893.62      883.92     19.84 o 
   5  11   4      593.18      617.71     19.33 o 
   6  11   4      751.23      808.97     35.74 o 
   7  11   4      104.87      104.65     17.46 o 
   8  11   4      129.36      127.91     22.17 o 
   9  11   4       43.08       39.60     11.63 o 
  10  11   4       91.75       51.69     16.64 o 
  -9  12   4       71.42       49.14     28.60 o 
  -8  12   4       33.98       20.16      6.11 o 
  -7  12   4      189.29      181.26     39.43 o 
  -6  12   4      388.95      381.60     13.85 o 
  -5  12   4      155.71      139.42     26.68 o 
  -4  12   4       75.09       80.47     15.19 o 
  -3  12   4        9.00        5.20      5.77 o 
  -2  12   4       62.93       59.15     14.24 o 
  -1  12   4      169.02      150.99     12.35 o 
   0  12   4      274.19      258.16     12.20 o 
   1  12   4      169.65      179.44     15.38 o 
   2  12   4       63.67       63.35     13.17 o 
   3  12   4        9.48        7.53      5.14 o 
   4  12   4       78.42       85.53     16.41 o 
   5  12   4      156.20      127.59     29.94 o 
   6  12   4      392.29      458.68     14.90 o 
   7  12   4      190.20      173.93     33.97 o 
   8  12   4       33.25       21.58      8.78 o 
   9  12   4       70.30       54.24     12.34 o 
  -8  13   4        9.62       10.66      4.62 o 
  -7  13   4      435.35      447.69     14.40 o 
  -6  13   4        7.70       15.71      6.36 o 
  -5  13   4       96.43       88.41     20.75 o 
  -4  13   4       26.76       17.43      9.02 o 
  -3  13   4      259.56      259.01     17.40 o 
  -2  13   4      493.57      509.01     20.42 o 
  -1  13   4      710.29      725.15     29.74 o 
   0  13   4      906.31      857.42     29.04 o 
   1  13   4      715.05      726.04     25.58 o 
   2  13   4      497.01      481.05     26.15 o 
   3  13   4      261.69      245.59     57.53 o 
   4  13   4       29.54       21.23      8.73 o 
   5  13   4       93.21       96.35     17.02 o 
   6  13   4        7.36        9.61      4.93 o 
   7  13   4      427.49      449.40     16.14 o 
   8  13   4        9.83        9.38      5.50 o 
  -7  14   4      233.90      242.11     15.59 o 
  -6  14   4       36.49       25.41     10.15 o 
  -5  14   4      223.54      211.42     37.19 o 
  -4  14   4      368.40      361.71     24.39 o 
  -3  14   4      113.69      106.89     30.49 o 
  -2  14   4      135.97      136.11     35.10 o 
  -1  14   4      243.78      188.26     55.04 o 
   0  14   4      119.37       81.44     27.59 o 
   1  14   4      238.50      178.88     47.71 o 
   2  14   4      141.58      142.07     44.56 o 
   3  14   4      111.81      111.05     32.21 o 
   4  14   4      375.92      416.36     45.06 o 
   5  14   4      227.10      185.11     49.91 o 
   6  14   4       32.95       18.30      8.00 o 
   7  14   4      228.58      244.87     31.53 o 
  -5  15   4      147.28      152.56     68.56 o 
  -4  15   4      176.42      157.88     53.16 o 
  -3  15   4       63.82       54.20     20.14 o 
  -2  15   4        4.90        8.29     11.77 o 
  -1  15   4      259.42      218.25     58.28 o 
   0  15   4        1.62       11.05     10.64 o 
   1  15   4      253.44      274.34     30.77 o 
   2  15   4        4.66        9.96     11.38 o 
   3  15   4       61.06       66.86     23.02 o 
   4  15   4      178.23      132.35     41.89 o 
   5  15   4      150.03      120.78     53.38 o 
  -3  16   4       71.19       66.82     21.65 o 
  -2  16   4      282.63      352.98     21.64 o 
  -1  16   4       13.04       32.60     11.25 o 
   0  16   4       12.40        9.74     10.26 o 
   1  16   4       12.62       14.49     10.46 o 
   2  16   4      282.27      232.89     71.05 o 
   3  16   4       66.30       57.87     22.22 o 
   1   0   5       18.42       24.12      1.95 o 
   2   0   5     7961.50     7916.42     59.37 o 
   3   0   5     2534.18     2423.83     22.10 o 
   4   0   5     2389.32     2478.08     46.66 o 
   5   0   5       40.43       79.84     16.49 o 
   6   0   5       68.95      120.96     28.56 o 
   7   0   5       44.72       30.50     11.98 o 
   8   0   5      282.82      311.90     21.06 o 
   9   0   5      127.35      157.27     36.20 o 
  10   0   5       98.70      108.12     20.20 o 
  11   0   5        7.47       14.20     11.42 o 
  12   0   5      135.21      121.56     26.89 o 
  13   0   5       17.88       19.25     12.40 o 
 -13   1   5       11.29       13.39      9.99 o 
 -12   1   5      141.38      122.78     22.45 o 
 -11   1   5       65.73       53.12     18.54 o 
 -10   1   5      109.57      123.92     35.22 o 
  -9   1   5      459.79      459.24     19.33 o 
  -8   1   5     1042.28      953.86     20.64 o 
  -7   1   5      170.95      170.90     14.71 o 
  -6   1   5      313.84      307.26     16.86 o 
  -5   1   5     3184.80     3336.57     90.54 o 
  -4   1   5     1901.34     2063.09     31.73 o 
  -3   1   5     8909.94     8316.13    114.22 o 
  -2   1   5      949.30      917.55     13.93 o 
  -1   1   5    18317.93    17594.36    226.63 o 
   0   1   5    10560.83    10171.38    149.83 o 
   1   1   5    18393.61    17820.17    229.52 o 
   2   1   5      940.20      905.83     10.21 o 
   3   1   5     8783.96     8521.72     67.59 o 
   4   1   5     1884.91     2115.77     66.45 o 
   5   1   5     3241.32     3051.67     38.17 o 
   6   1   5      320.85      287.78     12.13 o 
   7   1   5      175.22      180.52     11.38 o 
   8   1   5     1029.67      958.80     22.31 o 
   9   1   5      455.23      456.80     23.33 o 
  10   1   5      116.05      115.53     17.12 o 
  11   1   5       65.02       60.59     21.45 o 
  12   1   5      135.87       97.73     23.81 o 
  13   1   5       11.40        8.14      9.93 o 
 -13   2   5      156.97      141.27     39.88 o 
 -12   2   5       61.21       48.22     11.86 o 
 -11   2   5      123.79      125.86     23.88 o 
 -10   2   5      375.78      385.55     22.18 o 
  -9   2   5      602.46      613.93     29.17 o 
  -8   2   5     1395.02     1430.53     38.16 o 
  -7   2   5       58.80       56.54      5.57 o 
  -6   2   5      357.81      327.92      7.07 o 
  -5   2   5      619.67      636.42     10.93 o 
  -4   2   5     2940.89     2959.15     26.89 o 
  -3   2   5      584.65      668.21     10.62 o 
  -2   2   5     3303.92     2957.63     33.18 o 
  -1   2   5     8434.31     7767.75     66.23 o 
   0   2   5      337.25      352.30      5.22 o 
   1   2   5     8434.73     7646.35     54.30 o 
   2   2   5     3253.14     3029.05     22.23 o 
   3   2   5      632.03      723.76     10.54 o 
   4   2   5     2893.90     2955.94     46.49 o 
   5   2   5      602.40      621.87     14.76 o 
   6   2   5      368.47      354.09     21.45 o 
   7   2   5       63.28       64.98     10.28 o 
   8   2   5     1396.98     1409.78     31.66 o 
   9   2   5      603.15      656.50     44.64 o 
  10   2   5      363.83      314.83     19.25 o 
  11   2   5      124.31      103.37     29.49 o 
  12   2   5       59.98       54.08     13.03 o 
  13   2   5      154.68      130.41     34.93 o 
 -13   3   5      158.53      135.73     39.51 o 
 -12   3   5       89.80       67.22     15.78 o 
 -11   3   5      168.95      149.24     33.81 o 
 -10   3   5       39.66       39.66     13.56 o 
  -9   3   5      929.54      993.76     34.41 o 
  -8   3   5      496.81      493.15     13.64 o 
  -7   3   5       80.40       64.66      4.01 o 
  -6   3   5      399.64      460.43     10.84 o 
  -5   3   5      650.96      611.81     11.80 o 
  -4   3   5     1519.83     1576.58     15.96 o 
  -3   3   5     5404.19     5076.02     41.00 o 
  -2   3   5     1122.05     1181.81     13.78 o 
  -1   3   5      636.95      554.27      7.11 o 
   0   3   5     2054.95     1990.21     22.63 o 
   1   3   5      669.85      623.58      7.27 o 
   2   3   5     1178.93     1210.50     11.41 o 
   3   3   5     5497.55     5192.63     87.05 o 
   4   3   5     1503.96     1547.75     16.27 o 
   5   3   5      644.06      601.10     13.61 o 
   6   3   5      382.92      418.42     10.04 o 
   7   3   5       69.97       51.00     10.69 o 
   8   3   5      501.23      481.87     15.24 o 
   9   3   5      943.05     1009.95     64.46 o 
  10   3   5       40.73       35.36     16.28 o 
  11   3   5      173.67      156.43     34.46 o 
  12   3   5       91.08       74.72     25.05 o 
  13   3   5      158.19      148.56     35.50 o 
 -13   4   5      129.67      108.68     38.38 o 
 -12   4   5       54.49       36.15     17.18 o 
 -11   4   5       78.61       74.69     18.18 o 
 -10   4   5      222.13      232.38     12.83 o 
  -9   4   5      263.32      255.02     20.63 o 
  -8   4   5      495.28      539.14     14.86 o 
  -7   4   5      447.90      419.19     12.73 o 
  -6   4   5     1519.14     1554.21     27.78 o 
  -5   4   5       19.15       14.40      3.01 o 
  -4   4   5     3621.93     3729.15     55.81 o 
  -3   4   5     4178.23     4006.09     52.63 o 
  -2   4   5      561.08      592.57     11.02 o 
  -1   4   5      231.04      234.03      4.99 o 
   0   4   5      961.51      983.58     12.20 o 
   1   4   5      224.49      221.50      3.47 o 
   2   4   5      544.47      567.12      7.35 o 
   3   4   5     4106.00     4092.40     36.00 o 
   4   4   5     3658.82     3695.61     67.53 o 
   5   4   5       21.98       17.47      3.55 o 
   6   4   5     1504.48     1549.84     41.49 o 
   7   4   5      445.69      401.09     14.26 o 
   8   4   5      502.77      552.70     15.63 o 
   9   4   5      276.50      285.99     11.42 o 
  10   4   5      223.80      231.95     17.53 o 
  11   4   5       84.59       90.50     16.63 o 
  12   4   5       55.54       56.38     12.78 o 
  13   4   5      126.97      109.75     31.52 o 
 -12   5   5       27.70       17.02      5.03 o 
 -11   5   5      275.04      309.83     44.00 o 
 -10   5   5      147.23      128.82     24.52 o 
  -9   5   5       70.60       64.92     10.95 o 
  -8   5   5      537.88      537.33     14.09 o 
  -7   5   5      104.55      101.19      5.84 o 
  -6   5   5      130.11      124.86      7.84 o 
  -5   5   5      187.76      172.21      6.87 o 
  -4   5   5     1932.76     2032.31     26.31 o 
  -3   5   5      709.36      865.53     15.04 o 
  -2   5   5      872.23      942.31     16.46 o 
  -1   5   5      308.62      346.98      6.03 o 
   0   5   5     3753.98     3547.27     53.39 o 
   1   5   5      299.98      353.18      6.69 o 
   2   5   5      857.84      913.14     14.12 o 
   3   5   5      702.81      841.15     15.17 o 
   4   5   5     1945.06     2027.84     24.02 o 
   5   5   5      179.59      164.36      6.73 o 
   6   5   5      132.62      121.60      7.22 o 
   7   5   5      106.87      116.40     14.87 o 
   8   5   5      535.54      554.14     14.19 o 
   9   5   5       65.68       63.30      9.91 o 
  10   5   5      150.33      141.28     12.68 o 
  11   5   5      274.39      298.59     16.30 o 
  12   5   5       26.06       20.28      8.22 o 
 -12   6   5       60.16       59.02     14.98 o 
 -11   6   5      110.16      105.35     27.49 o 
 -10   6   5      107.03      108.29     22.04 o 
  -9   6   5      884.11      870.38     52.17 o 
  -8   6   5      341.31      344.29      9.33 o 
  -7   6   5     1034.63     1003.05     18.87 o 
  -6   6   5      362.74      361.61      8.40 o 
  -5   6   5      138.91      150.49      5.18 o 
  -4   6   5     1060.28     1060.71     17.55 o 
  -3   6   5      442.85      501.10     12.11 o 
  -2   6   5      664.51      642.24     11.67 o 
  -1   6   5      608.38      670.92     11.55 o 
   0   6   5     4996.34     4936.13     58.50 o 
   1   6   5      591.98      666.21     11.55 o 
   2   6   5      645.60      615.57     14.29 o 
   3   6   5      431.79      466.61     12.45 o 
   4   6   5     1051.96     1081.76     30.36 o 
   5   6   5      140.39      133.45      4.88 o 
   6   6   5      360.76      361.38     12.02 o 
   7   6   5     1021.36      988.55     20.36 o 
   8   6   5      352.70      358.47     16.80 o 
   9   6   5      894.16      844.74     18.14 o 
  10   6   5      111.23      100.91     21.31 o 
  11   6   5      106.15       97.98     27.22 o 
  12   6   5       60.32       36.24     20.19 o 
 -12   7   5       11.88       11.07      8.10 o 
 -11   7   5       23.17       21.53      9.83 o 
 -10   7   5      122.07      101.67     25.48 o 
  -9   7   5     1066.02     1128.76     25.31 o 
  -8   7   5      649.96      612.63     21.81 o 
  -7   7   5       16.22       18.81      5.72 o 
  -6   7   5      398.58      415.02     11.59 o 
  -5   7   5      784.82      768.25     13.72 o 
  -4   7   5     1546.57     1502.20     28.82 o 
  -3   7   5      991.60     1074.99     20.29 o 
  -2   7   5     1467.38     1510.67     21.00 o 
  -1   7   5      350.40      368.94      8.65 o 
   0   7   5     7873.81     7764.83     94.32 o 
   1   7   5      331.25      359.80     10.69 o 
   2   7   5     1492.60     1519.50     30.82 o 
   3   7   5     1017.87     1086.22     34.09 o 
   4   7   5     1572.99     1529.45     30.78 o 
   5   7   5      785.96      745.62     18.25 o 
   6   7   5      411.78      414.24     11.29 o 
   7   7   5       16.16       13.48      3.24 o 
   8   7   5      656.09      669.19     24.95 o 
   9   7   5     1077.25     1052.03     27.97 o 
  10   7   5      122.13      123.18     18.29 o 
  11   7   5       23.85        6.67      9.79 o 
  12   7   5       11.18       16.08     12.93 o 
 -11   8   5       24.25       34.90      8.22 o 
 -10   8   5       47.99       48.99     10.53 o 
  -9   8   5      170.06      168.03     33.54 o 
  -8   8   5      982.61     1074.24     25.25 o 
  -7   8   5      498.21      477.85     13.35 o 
  -6   8   5      460.42      426.17     11.15 o 
  -5   8   5      234.55      221.35      3.68 o 
  -4   8   5     2359.02     2419.34     40.37 o 
  -3   8   5     1721.47     1660.61     28.93 o 
  -2   8   5     1577.28     1676.08     28.13 o 
  -1   8   5      211.38      225.15      8.45 o 
   0   8   5      217.15      254.56      6.06 o 
   1   8   5      219.62      233.59      7.69 o 
   2   8   5     1577.01     1646.41     34.87 o 
   3   8   5     1731.49     1755.06     34.78 o 
   4   8   5     2379.93     2451.96     67.41 o 
   5   8   5      237.89      231.03      6.20 o 
   6   8   5      488.07      467.60     14.16 o 
   7   8   5      495.80      489.86     19.67 o 
   8   8   5     1002.03     1053.11     26.71 o 
   9   8   5      178.27      155.57     25.55 o 
  10   8   5       51.69       41.89      8.57 o 
  11   8   5       22.31       17.11      7.08 o 
 -11   9   5       24.20       19.44     12.16 o 
 -10   9   5      131.54      108.84     32.59 o 
  -9   9   5       73.49       68.81     19.25 o 
  -8   9   5      205.54      215.38      8.42 o 
  -7   9   5      901.75      946.50     19.93 o 
  -6   9   5       82.18       84.31     14.53 o 
  -5   9   5      228.86      225.24     10.22 o 
  -4   9   5     2942.66     2966.88     45.32 o 
  -3   9   5      788.12      768.22     18.89 o 
  -2   9   5       66.63       67.73     11.08 o 
  -1   9   5      232.82      226.54     16.08 o 
   0   9   5        6.53        9.73      3.04 o 
   1   9   5      231.70      219.08      7.72 o 
   2   9   5       75.30       76.79      5.72 o 
   3   9   5      804.66      791.84     19.47 o 
   4   9   5     2916.84     3004.46     73.11 o 
   5   9   5      238.75      243.64     10.96 o 
   6   9   5       86.87       75.61     13.15 o 
   7   9   5      909.66      988.63     23.34 o 
   8   9   5      208.84      214.43     10.64 o 
   9   9   5       71.17       62.42     12.33 o 
  10   9   5      135.37      126.65     19.85 o 
  11   9   5       23.20       15.52      6.91 o 
 -10  10   5       16.65       13.54     10.10 o 
  -9  10   5      137.72      110.06     36.45 o 
  -8  10   5      340.36      339.31     14.78 o 
  -7  10   5       20.62       17.82      4.87 o 
  -6  10   5      167.47      146.52     15.63 o 
  -5  10   5      389.37      373.46     11.90 o 
  -4  10   5      538.04      508.37     13.00 o 
  -3  10   5      185.08      169.26     35.35 o 
  -2  10   5       54.85       53.23     13.17 o 
  -1  10   5      138.24      140.26     13.67 o 
   0  10   5       25.15       16.16      3.93 o 
   1  10   5      136.98      134.23      7.92 o 
   2  10   5       58.80       44.75      9.24 o 
   3  10   5      184.90      184.56      8.40 o 
   4  10   5      546.79      540.38     21.22 o 
   5  10   5      390.19      366.87     17.67 o 
   6  10   5      164.32      173.66     18.26 o 
   7  10   5       20.55       27.28      7.93 o 
   8  10   5      337.55      339.16     11.34 o 
   9  10   5      135.74      133.83     22.12 o 
  10  10   5       16.41        7.70      7.90 o 
  -9  11   5      381.77      380.00     20.29 o 
  -8  11   5      368.37      360.94     17.64 o 
  -7  11   5      140.25      124.01     23.38 o 
  -6  11   5        0.76        5.68      2.86 o 
  -5  11   5      206.62      226.39     13.29 o 
  -4  11   5       87.65       67.75     11.91 o 
  -3  11   5       49.30       47.27      6.86 o 
  -2  11   5      398.97      360.78     14.93 o 
  -1  11   5      570.90      514.61     17.36 o 
   0  11   5      108.83      111.12     26.23 o 
   1  11   5      595.92      576.09     20.24 o 
   2  11   5      400.28      382.53     12.35 o 
   3  11   5       45.46       46.79      9.87 o 
   4  11   5       87.91       78.50     13.84 o 
   5  11   5      214.12      237.33     30.99 o 
   6  11   5        0.81        4.78      4.35 o 
   7  11   5      129.82      107.62     26.83 o 
   8  11   5      363.35      385.86     23.70 o 
   9  11   5      393.72      378.81     17.75 o 
  -9  12   5      116.66       99.63     43.05 o 
  -8  12   5       87.33       65.17     16.50 o 
  -7  12   5      193.48      157.15     31.40 o 
  -6  12   5      169.98      209.76     21.58 o 
  -5  12   5     1115.88     1121.24     24.77 o 
  -4  12   5       10.88       13.31      4.96 o 
  -3  12   5      210.83      210.86     14.11 o 
  -2  12   5      304.48      312.30     18.31 o 
  -1  12   5      326.59      305.70     21.28 o 
   0  12   5      555.54      549.39     19.78 o 
   1  12   5      324.64      282.14     15.40 o 
   2  12   5      317.14      309.47     17.00 o 
   3  12   5      214.49      187.88     14.09 o 
   4  12   5       10.32       11.10      4.10 o 
   5  12   5     1109.09     1091.80     23.92 o 
   6  12   5      178.11      166.40     14.10 o 
   7  12   5      196.66      181.72     15.01 o 
   8  12   5       88.68       71.60     16.35 o 
   9  12   5      118.40       99.03     20.48 o 
  -8  13   5        1.04        3.05      5.96 o 
  -7  13   5       21.21       26.74      8.51 o 
  -6  13   5      118.00       97.10     24.18 o 
  -5  13   5      100.50      112.16     21.03 o 
  -4  13   5       14.41        9.07      7.13 o 
  -3  13   5      133.21      111.21     30.10 o 
  -2  13   5      112.56       90.58     22.37 o 
  -1  13   5      335.94      375.73     25.96 o 
   0  13   5      122.08      133.07     26.83 o 
   1  13   5      344.58      343.14     19.44 o 
   2  13   5      109.46      115.47     31.04 o 
   3  13   5      128.77      123.63     37.97 o 
   4  13   5       14.10        5.09     14.59 o 
   5  13   5      104.94       91.90     21.68 o 
   6  13   5      123.68      107.80     26.24 o 
   7  13   5       23.90       20.85      7.14 o 
   8  13   5        0.76        7.04      4.88 o 
  -6  14   5      287.67      274.09     13.89 o 
  -5  14   5       14.42        6.03      8.95 o 
  -4  14   5       58.46       52.33     17.54 o 
  -3  14   5      184.84      171.61     43.45 o 
  -2  14   5      102.00       95.32     22.72 o 
  -1  14   5       29.08       32.73     13.33 o 
   0  14   5       37.82       50.30     19.22 o 
   1  14   5       31.74       31.55     18.12 o 
   2  14   5      105.27      106.06     28.61 o 
   3  14   5      179.24      146.68     46.04 o 
   4  14   5       62.31       65.69     15.58 o 
   5  14   5       13.99       18.55      8.63 o 
   6  14   5      285.27      258.00     48.34 o 
  -5  15   5      116.63       98.05     35.41 o 
  -4  15   5      420.03      449.80     29.50 o 
  -3  15   5       11.93        9.58      6.70 o 
  -2  15   5       11.08       14.71     10.78 o 
  -1  15   5       57.75       44.99     19.10 o 
   0  15   5       14.12       15.42     12.25 o 
   1  15   5       60.35       35.79     18.24 o 
   2  15   5       10.36       20.88     13.37 o 
   3  15   5       12.99       11.41      7.12 o 
   4  15   5      425.06      396.65     30.70 o 
   5  15   5      115.37       94.07     27.95 o 
  -2  16   5       26.29       24.28     15.89 o 
  -1  16   5       44.24       65.73     22.88 o 
   0  16   5       23.56       23.96     14.92 o 
   1  16   5       43.68       39.43     16.74 o 
   2  16   5       24.98       26.60     13.76 o 
   0   0   6    11661.35    10828.92    269.26 o 
   1   0   6    12088.28    10963.25    111.34 o 
   2   0   6       39.05       51.31      3.76 o 
   3   0   6     3447.31     3525.73     52.00 o 
   4   0   6      344.39      378.37     11.08 o 
   5   0   6       28.36       25.97      7.10 o 
   6   0   6      652.13      677.46     22.63 o 
   7   0   6        8.56       13.93      8.58 o 
   8   0   6      674.02      706.51     28.07 o 
   9   0   6     1708.22     1777.84     60.64 o 
  10   0   6       76.64       62.07     18.44 o 
  11   0   6       94.23      116.76     34.52 o 
  12   0   6       16.82        6.73     14.14 o 
  13   0   6      512.00      631.71     20.83 o 
 -13   1   6       21.65       24.92      9.16 o 
 -12   1   6       88.48       64.58     14.53 o 
 -11   1   6      233.76      250.82     41.60 o 
 -10   1   6      658.71      746.07     26.69 o 
  -9   1   6     1993.57     2181.61     69.20 o 
  -8   1   6      161.81      164.11     42.28 o 
  -7   1   6      322.20      317.82     35.07 o 
  -6   1   6      559.57      546.55     23.38 o 
  -5   1   6     5940.02     6007.13     83.50 o 
  -4   1   6      600.13      615.79     12.90 o 
  -3   1   6     1134.33     1165.98     17.10 o 
  -2   1   6     5802.94     5498.35     73.92 o 
  -1   1   6     3996.16     3605.59     35.52 o 
   0   1   6     1755.02     1470.07     17.56 o 
   1   1   6     4082.79     3516.96     21.85 o 
   2   1   6     5921.40     5541.98     46.99 o 
   3   1   6     1074.16     1116.52     18.97 o 
   4   1   6      634.47      715.95     21.38 o 
   5   1   6     5944.84     6167.92     93.03 o 
   6   1   6      558.02      547.62     19.79 o 
   7   1   6      336.30      350.87     16.95 o 
   8   1   6      170.27      157.33     33.71 o 
   9   1   6     2020.11     2184.23    116.11 o 
  10   1   6      648.75      655.80     27.31 o 
  11   1   6      228.06      210.46     48.99 o 
  12   1   6       90.10       74.74     21.68 o 
  13   1   6       21.46       23.60     12.94 o 
 -13   2   6       92.08       79.83     22.67 o 
 -12   2   6      366.53      378.62     31.37 o 
 -11   2   6      250.99      231.57     14.49 o 
 -10   2   6      147.81      157.00     15.99 o 
  -9   2   6      152.63      152.02     23.41 o 
  -8   2   6       24.04       23.57      7.36 o 
  -7   2   6      460.90      432.17     19.26 o 
  -6   2   6      976.74      908.81     22.20 o 
  -5   2   6     2026.20     2035.79     41.31 o 
  -4   2   6      260.14      252.59      6.36 o 
  -3   2   6     5774.23     6098.76    106.78 o 
  -2   2   6     6524.27     6314.19     80.32 o 
  -1   2   6     1626.93     1503.40     16.55 o 
   0   2   6       22.88       26.40      2.24 o 
   1   2   6     1623.87     1479.00     18.22 o 
   2   2   6     6465.69     6121.18     32.58 o 
   3   2   6     5807.11     6088.84    131.91 o 
   4   2   6      275.95      267.25      6.84 o 
   5   2   6     2007.56     2024.06     28.16 o 
   6   2   6      986.22      937.00     28.31 o 
   7   2   6      467.92      458.11     13.03 o 
   8   2   6       27.52       19.11      5.49 o 
   9   2   6      147.62      173.52     22.44 o 
  10   2   6      149.39      119.77     36.21 o 
  11   2   6      245.68      254.08     25.11 o 
  12   2   6      365.57      432.74     31.41 o 
  13   2   6       93.66       86.65     25.98 o 
 -13   3   6       41.13       32.35     10.28 o 
 -12   3   6      317.22      336.97     13.98 o 
 -11   3   6       75.66       69.80     15.92 o 
 -10   3   6      395.69      398.00     18.59 o 
  -9   3   6      617.28      641.27     24.70 o 
  -8   3   6       90.58       91.44     10.07 o 
  -7   3   6       49.85       51.30      5.98 o 
  -6   3   6      289.23      275.56     10.45 o 
  -5   3   6      446.11      434.63      9.01 o 
  -4   3   6     4461.96     4376.99     70.29 o 
  -3   3   6     2859.84     3029.71     35.48 o 
  -2   3   6     4204.14     4034.94     58.48 o 
  -1   3   6     1656.72     1616.18     19.44 o 
   0   3   6     6715.90     6104.51     37.48 o 
   1   3   6     1684.78     1587.94     34.78 o 
   2   3   6     4133.64     3954.96     38.30 o 
   3   3   6     2855.82     3127.39     56.97 o 
   4   3   6     4478.98     4258.59     75.49 o 
   5   3   6      455.02      422.84     10.31 o 
   6   3   6      284.27      281.20      9.27 o 
   7   3   6       52.42       56.26     11.99 o 
   8   3   6       86.96       84.80     23.85 o 
   9   3   6      622.60      664.95     26.14 o 
  10   3   6      388.28      361.06     24.51 o 
  11   3   6       75.17       51.92     21.29 o 
  12   3   6      311.71      274.97     20.80 o 
  13   3   6       40.77       34.60     19.98 o 
 -12   4   6      100.78       85.30     21.44 o 
 -11   4   6       31.02       16.86      5.76 o 
 -10   4   6      349.19      348.20     19.92 o 
  -9   4   6      768.29      808.93     23.82 o 
  -8   4   6     1122.23     1097.85     37.95 o 
  -7   4   6      422.53      413.52      8.68 o 
  -6   4   6      631.78      638.96     13.13 o 
  -5   4   6      279.72      283.26      7.10 o 
  -4   4   6     1848.77     1871.78     19.57 o 
  -3   4   6      906.23      983.28     16.30 o 
  -2   4   6      237.85      209.12      5.56 o 
  -1   4   6      714.13      773.80      9.68 o 
   0   4   6     1055.44     1122.21     13.04 o 
   1   4   6      693.71      760.02     10.67 o 
   2   4   6      246.81      213.60      4.15 o 
   3   4   6      914.96      972.93     13.39 o 
   4   4   6     1920.23     1987.34     19.25 o 
   5   4   6      288.46      306.97      7.43 o 
   6   4   6      608.47      607.79     13.58 o 
   7   4   6      425.80      414.16     20.69 o 
   8   4   6     1085.36     1064.09     33.08 o 
   9   4   6      774.06      763.43     21.76 o 
  10   4   6      340.99      354.33     22.47 o 
  11   4   6       29.46       22.15      7.18 o 
  12   4   6       99.59       73.17     24.44 o 
 -12   5   6      475.52      504.25     20.77 o 
 -11   5   6        6.98        5.93      6.43 o 
 -10   5   6      126.57      110.68     26.95 o 
  -9   5   6      480.36      486.05     31.27 o 
  -8   5   6     1641.37     1628.92     37.89 o 
  -7   5   6      132.04      128.74      6.87 o 
  -6   5   6      445.51      440.05     12.96 o 
  -5   5   6      937.65     1046.93     18.30 o 
  -4   5   6       68.44       85.54      5.48 o 
  -3   5   6      280.89      306.63      8.06 o 
  -2   5   6      747.38      774.23     13.51 o 
  -1   5   6      754.83      789.23     11.97 o 
   0   5   6        6.58       15.04      2.88 o 
   1   5   6      760.36      776.45     11.34 o 
   2   5   6      755.55      790.23     11.76 o 
   3   5   6      290.06      335.94      6.16 o 
   4   5   6       72.41       85.93      7.17 o 
   5   5   6      929.42     1027.25     16.78 o 
   6   5   6      447.16      420.01      9.86 o 
   7   5   6      123.23      103.44      7.40 o 
   8   5   6     1620.65     1669.80     37.90 o 
   9   5   6      478.77      464.74     30.84 o 
  10   5   6      120.71      102.31     16.20 o 
  11   5   6        7.75       14.93      6.22 o 
  12   5   6      474.85      458.71     16.78 o 
 -12   6   6       29.61       33.31     11.19 o 
 -11   6   6       34.50       35.04      8.88 o 
 -10   6   6      250.93      258.90     39.35 o 
  -9   6   6      176.51      184.53     28.57 o 
  -8   6   6      501.42      474.00     11.64 o 
  -7   6   6       12.05       11.40      4.01 o 
  -6   6   6      277.99      281.83     11.88 o 
  -5   6   6      402.19      406.85      9.69 o 
  -4   6   6     1389.21     1355.31     24.82 o 
  -3   6   6      417.13      423.60     12.90 o 
  -2   6   6     3720.28     3685.78     65.93 o 
  -1   6   6     2658.40     2747.13     35.26 o 
   0   6   6      210.85      251.07      5.51 o 
   1   6   6     2755.96     2788.01     40.20 o 
   2   6   6     3737.66     3707.73     60.17 o 
   3   6   6      384.03      406.79     15.97 o 
   4   6   6     1361.17     1323.77     23.85 o 
   5   6   6      415.49      433.83     11.24 o 
   6   6   6      294.15      327.42     10.33 o 
   7   6   6       10.57       11.59      3.33 o 
   8   6   6      488.49      488.70     15.34 o 
   9   6   6      169.44      167.60     14.95 o 
  10   6   6      250.65      220.79     12.11 o 
  11   6   6       33.64       28.33      8.37 o 
  12   6   6       29.13       18.23     13.89 o 
 -12   7   6       39.56       37.61     19.09 o 
 -11   7   6       77.79       56.39     49.66 o 
 -10   7   6      275.17      289.01     28.64 o 
  -9   7   6      159.69      142.33     26.49 o 
  -8   7   6      232.40      250.15     11.56 o 
  -7   7   6      421.63      431.13     14.29 o 
  -6   7   6      198.40      198.37      7.47 o 
  -5   7   6     1504.20     1501.75     22.75 o 
  -4   7   6       52.27       59.71      9.69 o 
  -3   7   6      170.73      199.25      9.11 o 
  -2   7   6      872.88      948.87     16.49 o 
  -1   7   6      902.79      993.77     16.46 o 
   0   7   6     3169.79     3378.54     44.08 o 
   1   7   6      895.11      997.66     20.01 o 
   2   7   6      848.48      941.82     27.01 o 
   3   7   6      174.58      198.51      9.71 o 
   4   7   6       50.57       58.22     11.37 o 
   5   7   6     1500.98     1469.17     23.76 o 
   6   7   6      198.61      200.31      6.52 o 
   7   7   6      438.74      453.13     12.78 o 
   8   7   6      235.51      240.60      9.56 o 
   9   7   6      155.13      157.98     14.42 o 
  10   7   6      270.65      256.47      9.32 o 
  11   7   6       80.04       63.69     16.80 o 
  12   7   6       38.32       28.44      8.63 o 
 -11   8   6      242.35      270.89     14.01 o 
 -10   8   6       63.77       57.54     18.14 o 
  -9   8   6      201.77      179.73     21.40 o 
  -8   8   6      733.60      790.37     17.35 o 
  -7   8   6      107.44       82.96     15.22 o 
  -6   8   6      578.96      587.09     14.39 o 
  -5   8   6      594.47      586.83     12.71 o 
  -4   8   6      725.49      730.85     18.71 o 
  -3   8   6      269.12      278.07      9.65 o 
  -2   8   6      341.04      334.88      7.94 o 
  -1   8   6     1372.06     1360.03     32.32 o 
   0   8   6      148.67      135.75      7.35 o 
   1   8   6     1332.39     1286.25     26.90 o 
   2   8   6      337.25      330.14      8.76 o 
   3   8   6      273.90      273.42     15.89 o 
   4   8   6      735.92      773.83     25.75 o 
   5   8   6      576.49      544.38     19.82 o 
   6   8   6      570.41      565.42     16.91 o 
   7   8   6      106.54       75.18     12.68 o 
   8   8   6      736.57      798.58     26.51 o 
   9   8   6      200.41      172.97     27.90 o 
  10   8   6       64.24       57.69     13.21 o 
  11   8   6      240.70      248.05     16.01 o 
 -11   9   6       79.29       64.83     23.15 o 
 -10   9   6       16.20       10.56      5.48 o 
  -9   9   6      617.36      642.30     30.43 o 
  -8   9   6       96.45       88.19     12.55 o 
  -7   9   6       31.71       26.93      6.56 o 
  -6   9   6       59.04       68.71      9.62 o 
  -5   9   6      796.02      780.21     18.27 o 
  -4   9   6      132.21      127.71     15.73 o 
  -3   9   6     1009.47     1034.09     21.22 o 
  -2   9   6       32.29       36.38      7.97 o 
  -1   9   6     1034.95     1037.96     22.01 o 
   0   9   6       35.60       46.93      5.04 o 
   1   9   6     1007.62     1009.42     21.61 o 
   2   9   6       32.68       40.40      7.66 o 
   3   9   6     1042.64     1029.36     38.77 o 
   4   9   6      135.23      134.03     22.88 o 
   5   9   6      812.38      829.80     25.23 o 
   6   9   6       57.56       47.76      8.91 o 
   7   9   6       26.92       23.72      7.28 o 
   8   9   6       92.40       92.86     15.48 o 
   9   9   6      615.56      653.47     23.70 o 
  10   9   6       15.34       13.40      4.61 o 
  11   9   6       78.83       54.81     15.26 o 
 -10  10   6      102.59       72.34     39.88 o 
  -9  10   6      116.63      133.09     38.01 o 
  -8  10   6      229.61      222.76     11.05 o 
  -7  10   6      206.47      189.39      9.41 o 
  -6  10   6      323.28      325.23     14.38 o 
  -5  10   6      450.60      459.05     17.49 o 
  -4  10   6      166.42      168.53     13.76 o 
  -3  10   6     2674.78     2633.19     44.44 o 
  -2  10   6      328.31      299.02     15.53 o 
  -1  10   6      866.42      774.37     22.42 o 
   0  10   6        2.02        0.55      3.13 o 
   1  10   6      856.28      821.69     16.43 o 
   2  10   6      331.12      322.97      9.76 o 
   3  10   6     2668.52     2645.39     60.32 o 
   4  10   6      172.03      160.66     11.99 o 
   5  10   6      443.57      432.34     20.50 o 
   6  10   6      343.20      350.66     12.72 o 
   7  10   6      205.30      231.17     18.72 o 
   8  10   6      239.32      194.13     34.99 o 
   9  10   6      116.45      111.60     23.55 o 
  10  10   6      108.26       90.48     18.01 o 
  -9  11   6       79.96       62.20     21.51 o 
  -8  11   6       78.06       51.42     12.23 o 
  -7  11   6      324.36      298.29     17.50 o 
  -6  11   6      122.56      111.70      8.62 o 
  -5  11   6      219.75      241.97     14.54 o 
  -4  11   6      748.34      744.53     17.17 o 
  -3  11   6       49.41       52.92     13.90 o 
  -2  11   6     3932.12     3773.74     81.27 o 
  -1  11   6      176.69      172.69     33.55 o 
   0  11   6       29.54       28.49      7.80 o 
   1  11   6      175.69      200.45      7.09 o 
   2  11   6     3917.71     3998.72     80.37 o 
   3  11   6       47.51       47.61      9.72 o 
   4  11   6      765.62      713.96     18.64 o 
   5  11   6      229.54      266.43     13.34 o 
   6  11   6      127.99      121.15     21.56 o 
   7  11   6      313.22      290.21     19.31 o 
   8  11   6       79.36       66.07     14.28 o 
   9  11   6       81.34       59.53     12.78 o 
  -8  12   6       45.99       28.79     10.39 o 
  -7  12   6       93.75       72.94     18.07 o 
  -6  12   6        0.50        4.93      5.28 o 
  -5  12   6      275.07      254.68     18.88 o 
  -4  12   6       63.28       50.03     10.17 o 
  -3  12   6      419.99      379.82     18.92 o 
  -2  12   6      583.48      641.84     21.43 o 
  -1  12   6       16.21       20.77      7.66 o 
   0  12   6        0.14        0.76      5.49 o 
   1  12   6       16.48       35.69     11.65 o 
   2  12   6      580.01      597.36     21.34 o 
   3  12   6      421.77      383.26     12.46 o 
   4  12   6       58.46       48.01      9.66 o 
   5  12   6      275.72      252.41     11.35 o 
   6  12   6        0.13        9.64      5.19 o 
   7  12   6       95.51       79.71     15.34 o 
   8  12   6       44.69       42.22     12.65 o 
  -7  13   6       92.76       92.99     21.71 o 
  -6  13   6       20.60       25.31      6.25 o 
  -5  13   6      119.84      109.23     25.58 o 
  -4  13   6      210.12      176.32     40.08 o 
  -3  13   6       45.40       39.77      9.54 o 
  -2  13   6       94.75       97.41     30.65 o 
  -1  13   6      107.32       95.81     29.78 o 
   0  13   6      779.51      780.25     34.96 o 
   1  13   6      113.23      120.64     25.58 o 
   2  13   6       93.90      105.74     21.48 o 
   3  13   6       44.27       57.17     17.96 o 
   4  13   6      206.64      179.09     54.62 o 
   5  13   6      123.27      124.93     30.52 o 
   6  13   6       19.64       20.49      8.94 o 
   7  13   6       91.94      101.37     23.27 o 
  -6  14   6       28.35       24.53      9.22 o 
  -5  14   6      288.01      300.57     31.61 o 
  -4  14   6       11.40        9.83      7.06 o 
  -3  14   6       13.84        9.04      7.08 o 
  -2  14   6      110.10       92.45     21.86 o 
  -1  14   6       67.08       61.25     20.25 o 
   0  14   6        6.43       12.82      8.65 o 
   1  14   6       67.75       67.11     22.73 o 
   2  14   6      107.13       99.37     36.66 o 
   3  14   6       13.59       14.07     18.57 o 
   4  14   6       10.57        5.00      9.59 o 
   5  14   6      285.90      284.52     24.79 o 
   6  14   6       26.25       24.92     11.54 o 
  -5  15   6      280.45      273.26     21.28 o 
  -4  15   6       98.15       89.97     27.23 o 
  -3  15   6      154.74      119.19     55.93 o 
  -2  15   6       35.71       36.13     20.25 o 
  -1  15   6       45.20       26.85     19.31 o 
   0  15   6       39.04       47.91     32.09 o 
   1  15   6       48.42       33.73     12.26 o 
   2  15   6       34.17       35.46     17.62 o 
   3  15   6      157.16      180.31     52.48 o 
   4  15   6       97.99       67.51     31.78 o 
   5  15   6      274.70      264.97     81.56 o 
  -2  16   6       57.64       56.23     21.05 o 
  -1  16   6      104.16       64.47     19.34 o 
   0  16   6      110.11       82.43     33.62 o 
   1  16   6      108.71       77.30     30.11 o 
   2  16   6       58.67       47.95     21.69 o 
   1   0   7      139.77      120.87      2.61 o 
   2   0   7     9185.68     8839.95     73.35 o 
   3   0   7     1056.24     1084.44     19.85 o 
   4   0   7     4119.07     3963.87     78.07 o 
   5   0   7      321.56      268.59     19.13 o 
   6   0   7      380.56      407.36     31.90 o 
   7   0   7     1335.22     1403.54     81.65 o 
   8   0   7      902.62      874.77     29.87 o 
   9   0   7      362.31      365.20     35.88 o 
  10   0   7      183.11      195.75     44.86 o 
  11   0   7      290.91      275.01     38.73 o 
  12   0   7      102.28       85.65     23.84 o 
  13   0   7       16.58       20.43     10.57 o 
 -13   1   7       14.55       11.60      6.83 o 
 -12   1   7       73.73       92.94     21.09 o 
 -11   1   7       53.68       55.66     12.03 o 
 -10   1   7      108.54      118.58     26.35 o 
  -9   1   7     1345.09     1332.61     38.41 o 
  -8   1   7       48.78       46.47     11.99 o 
  -7   1   7      646.56      697.08     35.15 o 
  -6   1   7      466.37      499.54     17.55 o 
  -5   1   7      422.78      453.23     13.91 o 
  -4   1   7      162.95      203.49      5.24 o 
  -3   1   7       48.11       48.61      7.49 o 
  -2   1   7     1389.63     1339.05     14.65 o 
  -1   1   7     1104.16     1105.98     11.96 o 
   0   1   7     2515.74     2370.23     21.80 o 
   1   1   7     1095.62     1090.18     16.54 o 
   2   1   7     1360.47     1294.01     11.80 o 
   3   1   7       44.37       41.78      3.97 o 
   4   1   7      167.19      216.20     13.06 o 
   5   1   7      414.22      423.83     26.20 o 
   6   1   7      469.76      528.12     23.04 o 
   7   1   7      635.80      733.98     31.23 o 
   8   1   7       47.45       48.22     13.69 o 
   9   1   7     1357.78     1328.15     39.90 o 
  10   1   7      114.77      110.69     26.88 o 
  11   1   7       51.89       55.35     13.54 o 
  12   1   7       75.16       76.35     20.68 o 
  13   1   7       14.12        8.66      5.91 o 
 -13   2   7      145.16      116.30     29.90 o 
 -12   2   7      110.64       98.98     21.27 o 
 -11   2   7       79.02       71.01     20.22 o 
 -10   2   7       28.85       20.50      8.41 o 
  -9   2   7      558.36      578.62     26.53 o 
  -8   2   7      127.16      145.07     23.42 o 
  -7   2   7     1887.28     2012.09     55.22 o 
  -6   2   7      478.10      483.12     10.93 o 
  -5   2   7      147.35      166.44      4.63 o 
  -4   2   7     4946.13     4683.87     70.56 o 
  -3   2   7     7306.07     7643.38    133.69 o 
  -2   2   7      292.08      268.06      4.80 o 
  -1   2   7     2695.29     2442.70     15.67 o 
   0   2   7     2511.09     2282.01     16.07 o 
   1   2   7     2643.87     2473.77     18.63 o 
   2   2   7      277.19      262.21      4.74 o 
   3   2   7     7128.51     7536.29    112.29 o 
   4   2   7     5064.86     4975.82     82.66 o 
   5   2   7      136.72      172.39     13.99 o 
   6   2   7      451.37      501.89     17.88 o 
   7   2   7     1862.04     1868.85     50.03 o 
   8   2   7      136.68      146.22     36.79 o 
   9   2   7      559.25      520.03     25.62 o 
  10   2   7       29.45       24.25      6.35 o 
  11   2   7       77.94       86.12     21.59 o 
  12   2   7      112.15      112.95     33.05 o 
  13   2   7      147.33      151.64     37.40 o 
 -12   3   7       34.83       38.73     14.82 o 
 -11   3   7      225.67      244.64     37.95 o 
 -10   3   7       12.70       17.48      9.08 o 
  -9   3   7      105.44       97.31     26.60 o 
  -8   3   7      593.39      574.40     25.66 o 
  -7   3   7      287.10      266.02     19.83 o 
  -6   3   7      326.46      322.03      5.88 o 
  -5   3   7     1512.42     1536.16     25.41 o 
  -4   3   7     1909.76     1829.96     32.07 o 
  -3   3   7     1820.06     1872.20     20.51 o 
  -2   3   7     3923.18     4047.18     58.73 o 
  -1   3   7     2983.84     2741.15     22.95 o 
   0   3   7      501.67      403.53      6.57 o 
   1   3   7     3009.81     2757.92     30.62 o 
   2   3   7     3824.14     3879.95     65.42 o 
   3   3   7     1821.76     1864.96     35.17 o 
   4   3   7     1895.03     1795.30     36.11 o 
   5   3   7     1479.81     1465.19     27.58 o 
   6   3   7      312.35      273.91      8.75 o 
   7   3   7      289.26      285.93     11.22 o 
   8   3   7      584.71      582.92     20.13 o 
   9   3   7      104.90      119.44     28.00 o 
  10   3   7       12.32       16.66     17.73 o 
  11   3   7      221.78      251.45     36.08 o 
  12   3   7       34.84       31.44     13.76 o 
 -12   4   7        2.01        9.20      6.12 o 
 -11   4   7        1.42       14.24      4.57 o 
 -10   4   7      157.80      149.69     30.47 o 
  -9   4   7      394.33      387.81     16.25 o 
  -8   4   7      140.08      134.91      7.78 o 
  -7   4   7      248.49      253.69      9.56 o 
  -6   4   7       34.38       37.41      6.51 o 
  -5   4   7      293.88      289.19      6.59 o 
  -4   4   7      632.88      616.69     14.71 o 
  -3   4   7     1324.14     1440.24     17.84 o 
  -2   4   7     4599.30     4740.31     65.26 o 
  -1   4   7     1770.98     1762.16     28.42 o 
   0   4   7      985.58     1066.46     14.23 o 
   1   4   7     1767.86     1759.94     40.46 o 
   2   4   7     4615.21     4849.56     52.43 o 
   3   4   7     1354.23     1503.07     15.74 o 
   4   4   7      631.26      645.67     11.64 o 
   5   4   7      285.43      285.76      8.65 o 
   6   4   7       35.79       30.91      5.17 o 
   7   4   7      243.08      266.99      7.30 o 
   8   4   7      140.69      118.12     27.30 o 
   9   4   7      378.65      366.06     18.87 o 
  10   4   7      155.70      130.34     30.55 o 
  11   4   7        2.25       -0.63      6.54 o 
  12   4   7        2.45        9.26      6.39 o 
 -12   5   7      149.41      115.87     32.92 o 
 -11   5   7        1.09        2.96      7.16 o 
 -10   5   7       84.89       93.95     20.02 o 
  -9   5   7      314.28      314.04     20.63 o 
  -8   5   7     1951.81     1992.81     33.85 o 
  -7   5   7     1313.93     1318.47     24.07 o 
  -6   5   7      648.46      618.84     11.97 o 
  -5   5   7     1148.50     1194.36     20.46 o 
  -4   5   7     3749.81     3750.82     81.48 o 
  -3   5   7     3967.84     3883.00     87.74 o 
  -2   5   7       27.69       38.00      6.76 o 
  -1   5   7       50.83       57.26      3.11 o 
   0   5   7     1757.79     1694.50     17.43 o 
   1   5   7       52.82       50.01      3.33 o 
   2   5   7       30.70       39.17      2.67 o 
   3   5   7     3998.87     3935.52     50.87 o 
   4   5   7     3742.54     3794.87     81.69 o 
   5   5   7     1118.73     1154.66     19.70 o 
   6   5   7      663.21      648.28     18.79 o 
   7   5   7     1325.22     1314.01     31.80 o 
   8   5   7     1951.52     1997.11     49.56 o 
   9   5   7      310.52      274.69     24.65 o 
  10   5   7       81.70       78.04     15.69 o 
  11   5   7        1.06       -4.29      6.33 o 
  12   5   7      152.12      107.69     30.93 o 
 -12   6   7       37.60       29.37     10.60 o 
 -11   6   7       98.59       89.10     23.17 o 
 -10   6   7      284.34      322.07     21.59 o 
  -9   6   7      310.23      288.66     17.53 o 
  -8   6   7      505.99      464.85     19.90 o 
  -7   6   7      188.33      213.54      8.14 o 
  -6   6   7      583.36      608.62     10.77 o 
  -5   6   7      839.74      841.42     15.20 o 
  -4   6   7      232.88      236.17      6.83 o 
  -3   6   7      199.59      212.03      9.14 o 
  -2   6   7     1626.60     1633.12     20.22 o 
  -1   6   7      718.14      732.20     12.79 o 
   0   6   7      336.32      375.59      7.86 o 
   1   6   7      729.91      737.89     13.43 o 
   2   6   7     1622.88     1653.44     67.75 o 
   3   6   7      197.01      205.75      7.65 o 
   4   6   7      218.81      212.22      3.88 o 
   5   6   7      841.46      905.44     23.66 o 
   6   6   7      586.15      594.90     12.71 o 
   7   6   7      188.79      205.14     14.55 o 
   8   6   7      520.57      520.61     13.69 o 
   9   6   7      300.86      286.42     12.35 o 
  10   6   7      278.95      315.28     20.33 o 
  11   6   7      102.77       85.52     18.26 o 
  12   6   7       36.71       32.36     13.66 o 
 -11   7   7       78.52       79.42     17.24 o 
 -10   7   7       15.15       17.42      6.74 o 
  -9   7   7      253.91      250.84     18.77 o 
  -8   7   7      217.59      212.52     11.40 o 
  -7   7   7     1240.26     1228.62     23.91 o 
  -6   7   7     1669.92     1681.25     30.38 o 
  -5   7   7      314.97      297.68      8.47 o 
  -4   7   7      214.04      211.90      8.24 o 
  -3   7   7      267.09      251.49     15.46 o 
  -2   7   7      250.25      222.95      5.50 o 
  -1   7   7     1657.09     1639.20     22.99 o 
   0   7   7     3741.14     3672.95     56.34 o 
   1   7   7     1614.62     1685.59     57.69 o 
   2   7   7      230.07      221.97      6.26 o 
   3   7   7      276.80      286.93     13.49 o 
   4   7   7      193.70      189.93      8.80 o 
   5   7   7      325.26      327.19      6.72 o 
   6   7   7     1677.23     1690.01     37.04 o 
   7   7   7     1246.41     1226.08     40.74 o 
   8   7   7      213.85      199.82     17.54 o 
   9   7   7      248.55      271.94     14.05 o 
  10   7   7       14.67       11.18      3.67 o 
  11   7   7       76.40       71.46     18.47 o 
 -11   8   7      125.56      122.20     18.48 o 
 -10   8   7       94.30       86.27     21.80 o 
  -9   8   7       60.26       55.98      9.88 o 
  -8   8   7      404.39      401.26     13.06 o 
  -7   8   7      209.65      217.37      7.78 o 
  -6   8   7      649.01      639.73     17.03 o 
  -5   8   7       45.35       43.64      9.86 o 
  -4   8   7      397.33      405.63     17.87 o 
  -3   8   7      457.22      498.37     17.03 o 
  -2   8   7      210.88      229.72      8.43 o 
  -1   8   7      313.03      334.32      9.30 o 
   0   8   7     1409.52     1468.43     25.78 o 
   1   8   7      301.78      303.97     12.13 o 
   2   8   7      200.79      210.62      6.85 o 
   3   8   7      456.45      487.99     12.54 o 
   4   8   7      381.32      413.13     11.49 o 
   5   8   7       50.17       56.83      9.16 o 
   6   8   7      634.84      614.85     18.00 o 
   7   8   7      217.66      203.67      9.12 o 
   8   8   7      415.96      423.05     17.92 o 
   9   8   7       62.71       72.91     12.77 o 
  10   8   7       90.53       80.36     14.55 o 
  11   8   7      125.20      101.16     31.73 o 
 -10   9   7      493.57      504.86     28.03 o 
  -9   9   7       22.79       21.00      8.49 o 
  -8   9   7      315.31      296.77     14.72 o 
  -7   9   7       69.45       55.16     12.87 o 
  -6   9   7      105.07      123.24     18.88 o 
  -5   9   7       55.83       51.01      7.61 o 
  -4   9   7       49.87       49.34     10.16 o 
  -3   9   7      223.00      213.00     10.33 o 
  -2   9   7     1555.18     1604.51     28.76 o 
  -1   9   7     2393.18     2456.01     60.01 o 
   0   9   7      620.09      670.94     11.89 o 
   1   9   7     2403.85     2425.80     54.05 o 
   2   9   7     1570.72     1572.04     34.02 o 
   3   9   7      219.54      191.73     10.95 o 
   4   9   7       52.70       50.89      8.73 o 
   5   9   7       52.99       52.15      8.48 o 
   6   9   7      103.03      113.28     18.55 o 
   7   9   7       65.54       54.23      9.61 o 
   8   9   7      308.66      323.09     12.55 o 
   9   9   7       20.34       23.03      6.78 o 
  10   9   7      482.88      545.75     30.49 o 
 -10  10   7       38.04       26.76     14.25 o 
  -9  10   7      120.83       69.07     24.55 o 
  -8  10   7      122.20      124.89     13.41 o 
  -7  10   7      194.11      210.16     11.94 o 
  -6  10   7      912.53      872.73     19.63 o 
  -5  10   7      253.32      276.18     10.07 o 
  -4  10   7       36.45       35.35      8.51 o 
  -3  10   7      516.84      486.52     19.20 o 
  -2  10   7      232.60      199.59     18.03 o 
  -1  10   7      308.06      329.04     16.22 o 
   0  10   7       18.13       30.59      9.76 o 
   1  10   7      298.07      292.70     20.74 o 
   2  10   7      227.44      220.56     11.73 o 
   3  10   7      514.97      461.30     13.60 o 
   4  10   7       37.79       36.15      7.00 o 
   5  10   7      246.58      249.46     15.68 o 
   6  10   7      896.34      893.89     25.24 o 
   7  10   7      199.69      239.87     27.33 o 
   8  10   7      127.92      128.74     18.70 o 
   9  10   7      121.53      108.90     23.37 o 
  10  10   7       38.00       26.65      8.18 o 
  -9  11   7      674.27      775.38     28.06 o 
  -8  11   7      190.99      215.65     17.19 o 
  -7  11   7      548.90      553.92     24.67 o 
  -6  11   7      392.21      401.94     18.75 o 
  -5  11   7      106.06       93.23     14.47 o 
  -4  11   7      111.58      100.70     15.87 o 
  -3  11   7       79.02       81.22     18.46 o 
  -2  11   7     2027.45     2047.56     50.11 o 
  -1  11   7      333.94      363.61     15.09 o 
   0  11   7      179.15      165.40     16.71 o 
   1  11   7      330.01      346.31     13.71 o 
   2  11   7     2023.38     2082.20     40.47 o 
   3  11   7       84.47       87.58     16.10 o 
   4  11   7      117.10      114.15     18.90 o 
   5  11   7      113.17      111.21     18.10 o 
   6  11   7      395.80      425.19     19.08 o 
   7  11   7      541.55      584.59     16.65 o 
   8  11   7      193.54      208.47     17.20 o 
   9  11   7      668.14      741.14     20.23 o 
  -8  12   7      107.13       81.48     32.41 o 
  -7  12   7      113.09       94.95     17.51 o 
  -6  12   7      247.51      236.21     19.24 o 
  -5  12   7      213.07      219.83     16.48 o 
  -4  12   7      218.68      175.28     32.46 o 
  -3  12   7      533.54      489.14     21.20 o 
  -2  12   7     1486.26     1506.38     39.39 o 
  -1  12   7      380.56      340.82     22.60 o 
   0  12   7      525.22      414.24     18.55 o 
   1  12   7      407.94      351.40     16.80 o 
   2  12   7     1468.80     1532.40     44.13 o 
   3  12   7      513.35      485.97     19.25 o 
   4  12   7      205.24      157.15     10.92 o 
   5  12   7      224.38      216.93     15.06 o 
   6  12   7      237.60      240.31     23.79 o 
   7  12   7      108.73       95.66     18.51 o 
   8  12   7      108.21       91.19     21.52 o 
  -7  13   7       99.23       74.72     17.95 o 
  -6  13   7       68.39       46.96     12.00 o 
  -5  13   7      420.60      422.73     14.02 o 
  -4  13   7       55.63       45.95     14.41 o 
  -3  13   7      189.27      165.88     44.54 o 
  -2  13   7      210.05      192.43     27.54 o 
  -1  13   7       72.80       53.47     17.14 o 
   0  13   7       29.18       30.15      9.91 o 
   1  13   7       72.43       73.41     16.87 o 
   2  13   7      206.05      228.02     17.99 o 
   3  13   7      183.92      169.45     13.56 o 
   4  13   7       53.39       52.24     21.39 o 
   5  13   7      411.00      398.85     18.41 o 
   6  13   7       68.04       60.08     12.24 o 
   7  13   7      100.37       88.38     20.92 o 
  -6  14   7      393.92      417.74     14.20 o 
  -5  14   7       77.20       64.87     22.59 o 
  -4  14   7       39.44       27.87     10.52 o 
  -3  14   7      125.86      127.37     35.46 o 
  -2  14   7      270.71      293.32     21.61 o 
  -1  14   7       15.87       14.04      8.00 o 
   0  14   7       45.88       66.71     18.26 o 
   1  14   7       17.21        7.48     12.35 o 
   2  14   7      265.99      259.91     24.66 o 
   3  14   7      129.23      128.75     40.15 o 
   4  14   7       42.50       23.84     12.24 o 
   5  14   7       78.55       85.31     24.23 o 
   6  14   7      393.50      407.73     18.45 o 
  -4  15   7       10.11       15.86      7.36 o 
  -3  15   7       63.85       44.57     21.19 o 
  -2  15   7      125.79      100.34     32.49 o 
  -1  15   7       99.88       71.31     22.84 o 
   0  15   7      950.78     1046.76     29.43 o 
   1  15   7       99.16       58.21     37.21 o 
   2  15   7      122.26      106.87     31.99 o 
   3  15   7       64.67       30.30     13.36 o 
   4  15   7       10.49        3.54     17.60 o 
  -1  16   7       42.36       42.39     12.99 o 
   0  16   7       40.74       45.16     18.69 o 
   1  16   7       43.58       42.24     25.74 o 
   0   0   8     1675.06     1570.83     23.55 o 
   1   0   8     1170.90     1145.79     14.83 o 
   2   0   8     2803.43     2748.39     30.03 o 
   3   0   8     4531.33     4565.40     43.63 o 
   4   0   8     1345.30     1433.83     21.67 o 
   5   0   8     2425.67     2666.01     46.32 o 
   6   0   8     1290.69     1290.18     46.15 o 
   7   0   8     1555.12     1612.95     49.09 o 
   8   0   8       51.70       52.35     13.52 o 
   9   0   8       32.75       32.56      9.74 o 
  10   0   8      107.87       94.48     23.04 o 
  11   0   8       11.68       14.65      5.22 o 
  12   0   8       19.39       11.60      5.55 o 
  13   0   8      149.94      174.56     28.13 o 
 -13   1   8       23.82       16.50     10.29 o 
 -12   1   8      257.68      274.23     23.61 o 
 -11   1   8        9.41        4.15      7.44 o 
 -10   1   8      429.03      408.77     18.51 o 
  -9   1   8      256.75      250.31     11.83 o 
  -8   1   8      148.85      159.79     22.88 o 
  -7   1   8     1477.97     1563.70     35.96 o 
  -6   1   8      887.37      912.52     26.38 o 
  -5   1   8     1208.01     1249.98     27.92 o 
  -4   1   8    12694.44    11964.80    159.34 o 
  -3   1   8     1502.01     1552.30     29.39 o 
  -2   1   8      164.31      167.13      4.71 o 
  -1   1   8     2734.54     2470.00     33.00 o 
   0   1   8      744.04      681.95     10.57 o 
   1   1   8     2761.35     2501.23     44.36 o 
   2   1   8      156.43      156.13      7.59 o 
   3   1   8     1462.49     1520.64     20.20 o 
   4   1   8    12624.86    12638.94    301.00 o 
   5   1   8     1261.65     1358.40     35.83 o 
   6   1   8      897.26      894.66     33.59 o 
   7   1   8     1436.85     1463.87     84.61 o 
   8   1   8      148.56      123.89     40.99 o 
   9   1   8      265.82      293.37     32.72 o 
  10   1   8      427.84      420.16     19.95 o 
  11   1   8        9.89       15.24     10.88 o 
  12   1   8      262.52      271.78     54.36 o 
  13   1   8       23.46       11.36      8.47 o 
 -12   2   8       13.14       13.12      6.84 o 
 -11   2   8       54.34       45.36     12.00 o 
 -10   2   8       55.89       56.71     15.22 o 
  -9   2   8       81.67       73.36     15.30 o 
  -8   2   8      823.92      831.14     21.32 o 
  -7   2   8      424.51      423.63     15.98 o 
  -6   2   8     1185.02     1158.50     34.25 o 
  -5   2   8      471.62      508.06     13.29 o 
  -4   2   8      401.06      393.03      7.41 o 
  -3   2   8     3782.84     4051.70     56.63 o 
  -2   2   8        4.43       14.32      5.33 o 
  -1   2   8     1164.23     1126.73     26.08 o 
   0   2   8       92.12       80.87      2.57 o 
   1   2   8     1169.87     1100.38     15.14 o 
   2   2   8        3.26        6.08      1.73 o 
   3   2   8     3795.89     3968.04     40.34 o 
   4   2   8      417.42      408.20     10.82 o 
   5   2   8      484.92      565.20     20.49 o 
   6   2   8     1194.14     1212.90     87.47 o 
   7   2   8      427.07      442.84     20.25 o 
   8   2   8      814.34      823.09     26.26 o 
   9   2   8       82.75       88.07     27.07 o 
  10   2   8       56.34       64.74     15.30 o 
  11   2   8       55.16       54.36     16.62 o 
  12   2   8       13.86       12.96     10.18 o 
 -12   3   8      113.15       75.35     22.82 o 
 -11   3   8      243.11      214.58     45.51 o 
 -10   3   8      618.83      652.04     27.56 o 
  -9   3   8      213.54      219.02     17.09 o 
  -8   3   8      225.06      205.39     37.05 o 
  -7   3   8       48.13       41.43      4.30 o 
  -6   3   8       20.05       22.72      3.81 o 
  -5   3   8       18.57       12.00      2.95 o 
  -4   3   8      687.46      633.54     15.84 o 
  -3   3   8     4784.16     4724.69     75.55 o 
  -2   3   8     1166.93     1239.73     15.19 o 
  -1   3   8     2614.29     2557.52     27.16 o 
   0   3   8     1262.19     1249.17     17.10 o 
   1   3   8     2569.16     2558.44     60.87 o 
   2   3   8     1218.75     1282.19     19.79 o 
   3   3   8     4800.47     5045.03     47.22 o 
   4   3   8      695.29      652.84     13.44 o 
   5   3   8       17.81       17.84      3.85 o 
   6   3   8       20.19       36.98     11.40 o 
   7   3   8       46.73       41.42      9.80 o 
   8   3   8      227.85      219.93     17.85 o 
   9   3   8      215.43      231.51     17.45 o 
  10   3   8      613.66      618.85     38.38 o 
  11   3   8      247.89      227.40     19.97 o 
  12   3   8      116.62      100.14     37.45 o 
 -12   4   8       51.79       36.60     10.05 o 
 -11   4   8        7.46        5.79      6.14 o 
 -10   4   8       93.12       80.06     18.57 o 
  -9   4   8      491.79      527.58     19.02 o 
  -8   4   8      292.19      285.94     13.38 o 
  -7   4   8      267.48      267.71      6.01 o 
  -6   4   8      690.31      703.26     17.09 o 
  -5   4   8      316.14      347.66      7.29 o 
  -4   4   8      193.02      217.65     14.39 o 
  -3   4   8     2179.87     2301.19     25.00 o 
  -2   4   8     5203.42     5177.47     60.05 o 
  -1   4   8     1106.42     1234.33     19.22 o 
   0   4   8        5.75       11.45      2.03 o 
   1   4   8     1135.42     1230.10     12.49 o 
   2   4   8     5161.26     5273.66     58.83 o 
   3   4   8     2186.52     2253.29     35.27 o 
   4   4   8      177.39      184.06      5.23 o 
   5   4   8      339.82      354.45      6.97 o 
   6   4   8      681.49      652.59     22.50 o 
   7   4   8      281.17      305.13     14.23 o 
   8   4   8      300.81      286.08     16.12 o 
   9   4   8      495.55      526.97     24.06 o 
  10   4   8       97.54       90.99     18.72 o 
  11   4   8        7.46        8.85      5.03 o 
  12   4   8       52.52       38.92     15.02 o 
 -12   5   8       56.28       38.93     14.45 o 
 -11   5   8       43.91       38.28      7.70 o 
 -10   5   8       89.28      116.50     21.80 o 
  -9   5   8      106.64      147.94     21.30 o 
  -8   5   8     1281.91     1241.36     32.39 o 
  -7   5   8      748.50      748.10     15.90 o 
  -6   5   8      963.15     1010.89     15.94 o 
  -5   5   8     1471.28     1513.01     23.57 o 
  -4   5   8     1498.20     1546.86     29.62 o 
  -3   5   8     1267.50     1382.16     20.87 o 
  -2   5   8      395.49      354.01      9.20 o 
  -1   5   8     1495.60     1617.63     29.79 o 
   0   5   8       44.90       54.28      2.87 o 
   1   5   8     1501.56     1583.25     24.92 o 
   2   5   8      400.87      376.67      7.52 o 
   3   5   8     1253.69     1337.87     16.53 o 
   4   5   8     1499.21     1531.30     23.80 o 
   5   5   8     1488.09     1551.27     26.18 o 
   6   5   8      955.38      975.92     23.18 o 
   7   5   8      731.04      747.57     21.51 o 
   8   5   8     1311.29     1206.12     27.27 o 
   9   5   8      105.65      122.62     21.59 o 
  10   5   8       87.22       93.63     20.80 o 
  11   5   8       42.11       41.44     19.04 o 
  12   5   8       60.71       42.19     15.08 o 
 -12   6   8       90.01       66.18     23.13 o 
 -11   6   8      345.16      341.45     15.67 o 
 -10   6   8       33.68       18.92      5.82 o 
  -9   6   8       81.22       76.51     13.70 o 
  -8   6   8       31.29       28.84      5.49 o 
  -7   6   8      172.04      153.82     11.67 o 
  -6   6   8      172.33      187.84      6.74 o 
  -5   6   8     1636.00     1668.53     28.99 o 
  -4   6   8     1185.03     1248.65     24.62 o 
  -3   6   8     2568.90     2750.90     60.90 o 
  -2   6   8     3710.70     3758.03     49.99 o 
  -1   6   8      766.79      744.10     12.89 o 
   0   6   8       84.04       69.50      3.44 o 
   1   6   8      742.14      714.45     12.79 o 
   2   6   8     3703.76     3591.41     59.55 o 
   3   6   8     2560.64     2777.61     41.37 o 
   4   6   8     1136.51     1207.72     25.33 o 
   5   6   8     1597.88     1594.58     27.56 o 
   6   6   8      184.97      215.90      7.86 o 
   7   6   8      187.87      164.21      7.08 o 
   8   6   8       30.15       26.85      6.27 o 
   9   6   8       79.41       73.37     14.84 o 
  10   6   8       31.19       20.77      8.49 o 
  11   6   8      353.46      339.42     35.07 o 
  12   6   8       90.39       86.45     22.74 o 
 -11   7   8       18.26       18.11      4.95 o 
 -10   7   8      204.00      220.18     34.69 o 
  -9   7   8      163.95      141.15     27.32 o 
  -8   7   8      269.42      282.52     14.30 o 
  -7   7   8      618.23      597.57     14.82 o 
  -6   7   8     1151.31     1110.15     22.44 o 
  -5   7   8      153.56      152.41      8.27 o 
  -4   7   8       74.17       96.76     17.25 o 
  -3   7   8     1069.04     1061.28     22.61 o 
  -2   7   8      207.13      205.28      5.07 o 
  -1   7   8      578.24      614.67     12.72 o 
   0   7   8     1145.97     1068.32     17.55 o 
   1   7   8      584.72      622.40     15.46 o 
   2   7   8      212.99      211.30     11.85 o 
   3   7   8     1081.54     1069.26     21.37 o 
   4   7   8       78.85      106.74     17.43 o 
   5   7   8      145.41      132.09      5.07 o 
   6   7   8     1140.99     1068.66     21.75 o 
   7   7   8      613.04      589.62     18.16 o 
   8   7   8      270.82      255.52     11.86 o 
   9   7   8      160.36      150.07     22.22 o 
  10   7   8      205.12      238.33     18.29 o 
  11   7   8       17.93       14.30      7.09 o 
 -11   8   8       67.15       55.60     16.05 o 
 -10   8   8      552.76      595.47     23.92 o 
  -9   8   8      244.12      238.78     24.29 o 
  -8   8   8       49.48       39.60      8.87 o 
  -7   8   8        3.56        6.35      3.98 o 
  -6   8   8      547.60      537.06     13.38 o 
  -5   8   8      158.83      178.24     12.62 o 
  -4   8   8     1973.22     1993.35     44.53 o 
  -3   8   8     2037.31     2060.39     32.95 o 
  -2   8   8     1876.48     1837.31     30.19 o 
  -1   8   8      686.17      659.20     11.75 o 
   0   8   8     2833.25     2932.81     42.03 o 
   1   8   8      672.74      674.68     11.63 o 
   2   8   8     1845.33     1853.95     37.12 o 
   3   8   8     2058.14     2066.36     59.96 o 
   4   8   8     1975.08     1960.11     33.64 o 
   5   8   8      158.84      168.78     13.12 o 
   6   8   8      550.83      522.32     25.38 o 
   7   8   8        3.92        3.40      5.13 o 
   8   8   8       49.32       37.11      9.59 o 
   9   8   8      244.48      262.09     14.43 o 
  10   8   8      554.14      542.60     15.42 o 
  11   8   8       69.85       43.26     17.20 o 
 -10   9   8      183.51      168.18     37.55 o 
  -9   9   8       55.04       46.57     10.90 o 
  -8   9   8        6.32       10.82      6.07 o 
  -7   9   8       91.73       75.92     12.86 o 
  -6   9   8      460.51      461.23     13.12 o 
  -5   9   8      157.48      168.18     13.45 o 
  -4   9   8      598.80      634.32     14.75 o 
  -3   9   8      112.81      121.80     10.50 o 
  -2   9   8      669.83      667.25     36.43 o 
  -1   9   8     1493.21     1586.46     37.68 o 
   0   9   8     1106.32     1163.60     18.91 o 
   1   9   8     1482.29     1613.10     29.26 o 
   2   9   8      665.67      677.57     20.15 o 
   3   9   8      105.12      109.53     15.53 o 
   4   9   8      592.79      630.56     30.18 o 
   5   9   8      161.86      155.91     10.57 o 
   6   9   8      451.46      470.41     15.82 o 
   7   9   8       90.05       80.63     13.37 o 
   8   9   8        5.00        1.94      4.62 o 
   9   9   8       55.39       54.91     10.00 o 
  10   9   8      181.88      176.47     15.79 o 
 -10  10   8      459.13      463.45     27.06 o 
  -9  10   8      175.34      178.69     36.54 o 
  -8  10   8       60.09       45.00     18.24 o 
  -7  10   8      122.03      109.77     15.72 o 
  -6  10   8      290.39      282.35     10.34 o 
  -5  10   8      681.51      716.90     18.94 o 
  -4  10   8      106.81      108.36     20.34 o 
  -3  10   8      472.53      439.32     17.25 o 
  -2  10   8      391.73      380.71     18.38 o 
  -1  10   8      717.94      692.22     21.26 o 
   0  10   8      164.54      167.07     28.67 o 
   1  10   8      723.93      740.66     18.14 o 
   2  10   8      399.11      387.29     14.04 o 
   3  10   8      486.56      468.44     10.60 o 
   4  10   8      101.75      107.67     21.76 o 
   5  10   8      665.59      717.21     18.66 o 
   6  10   8      280.40      271.13     10.38 o 
   7  10   8      132.79       99.54     23.14 o 
   8  10   8       63.98       65.14     11.62 o 
   9  10   8      163.51      165.11     33.76 o 
  10  10   8      451.34      461.35     14.26 o 
  -9  11   8       58.43       51.80     18.85 o 
  -8  11   8      122.33       75.69     32.97 o 
  -7  11   8      267.00      266.17      9.32 o 
  -6  11   8       58.62       40.81      9.34 o 
  -5  11   8       91.92       84.81     13.84 o 
  -4  11   8      165.39      176.46     13.30 o 
  -3  11   8      530.64      549.59     23.46 o 
  -2  11   8       94.30       93.29     21.81 o 
  -1  11   8      668.20      647.93     20.48 o 
   0  11   8     1192.18     1129.41     29.83 o 
   1  11   8      644.45      650.83     20.73 o 
   2  11   8      105.01      102.76     12.72 o 
   3  11   8      534.41      570.74     15.90 o 
   4  11   8      164.00      181.03     14.13 o 
   5  11   8       95.81       81.70     15.75 o 
   6  11   8       56.54       44.48     10.11 o 
   7  11   8      274.21      277.66     19.07 o 
   8  11   8      119.48      107.61     22.35 o 
   9  11   8       61.72       53.78     13.94 o 
  -8  12   8       79.70       66.49     25.26 o 
  -7  12   8      523.73      566.69     15.41 o 
  -6  12   8       35.05       32.37     11.00 o 
  -5  12   8        7.55        4.50      4.60 o 
  -4  12   8      112.87      117.69     21.52 o 
  -3  12   8       71.45       68.84     15.27 o 
  -2  12   8        5.82       13.61      9.81 o 
  -1  12   8      210.48      165.83     17.05 o 
   0  12   8       10.73       15.67      8.00 o 
   1  12   8      212.95      194.90     34.02 o 
   2  12   8        4.92        3.29      6.86 o 
   3  12   8       68.77       82.74     18.78 o 
   4  12   8      115.73      133.54     25.45 o 
   5  12   8        6.98        0.91      4.92 o 
   6  12   8       36.54       18.17      8.04 o 
   7  12   8      526.91      589.74     20.96 o 
   8  12   8       78.77       67.30     17.04 o 
  -7  13   8        9.89       15.54      7.18 o 
  -6  13   8       40.10       44.49     11.46 o 
  -5  13   8      131.22      113.01     23.42 o 
  -4  13   8      217.45      221.68     21.08 o 
  -3  13   8      133.55      118.98     33.91 o 
  -2  13   8        0.24        6.49     10.11 o 
  -1  13   8      247.10      221.78     15.30 o 
   0  13   8      134.93      130.58     35.71 o 
   1  13   8      247.05      238.46     19.84 o 
   2  13   8        0.88        4.87      8.00 o 
   3  13   8      130.06      108.55     33.17 o 
   4  13   8      218.70      213.82     55.34 o 
   5  13   8      130.06      124.78     29.04 o 
   6  13   8       42.44       38.41     13.66 o 
   7  13   8       10.49       12.16      6.88 o 
  -6  14   8      171.62      127.13     37.00 o 
  -5  14   8      238.05      195.49     46.16 o 
  -4  14   8      114.56      109.18     32.33 o 
  -3  14   8       44.11       70.51     17.89 o 
  -2  14   8      176.23      142.66     49.95 o 
  -1  14   8        8.79       14.80      7.63 o 
   0  14   8       62.25       46.15     14.62 o 
   1  14   8        8.44       10.16      5.80 o 
   2  14   8      174.46      167.05     36.47 o 
   3  14   8       44.71       34.56     23.36 o 
   4  14   8      117.59      109.51     31.34 o 
   5  14   8      239.36      258.06     36.82 o 
   6  14   8      174.46      135.77     51.98 o 
  -4  15   8       86.73       64.71     18.82 o 
  -3  15   8      145.06      102.78     33.77 o 
  -2  15   8        6.14       14.58      9.71 o 
  -1  15   8       43.79       30.06     34.52 o 
   0  15   8        0.29        8.70     10.47 o 
   1  15   8       44.39       45.19     20.34 o 
   2  15   8        6.95        9.83      8.55 o 
   3  15   8      142.50      102.84     39.10 o 
   4  15   8       91.36       91.11     43.39 o 
   1   0   9     2036.44     1841.73     17.17 o 
   2   0   9       61.34       60.87      3.29 o 
   3   0   9     1246.53     1387.25     34.83 o 
   4   0   9     4480.44     4666.56     44.87 o 
   5   0   9       52.89       47.74     11.11 o 
   6   0   9       30.44       41.38      9.70 o 
   7   0   9     1119.80     1163.07     29.03 o 
   8   0   9     1276.92     1316.84     47.94 o 
   9   0   9      906.26      920.17     26.10 o 
  10   0   9       94.01       95.99     22.67 o 
  11   0   9      117.88      103.80     25.57 o 
  12   0   9      182.46      142.77     35.43 o 
 -12   1   9       33.09       33.42     11.39 o 
 -11   1   9       88.25       96.61     19.66 o 
 -10   1   9      138.55      126.44     29.47 o 
  -9   1   9      319.00      327.33     16.37 o 
  -8   1   9      160.37      157.37     15.17 o 
  -7   1   9      699.75      705.29     16.66 o 
  -6   1   9       53.40       53.07     12.09 o 
  -5   1   9     3520.91     3871.25    111.04 o 
  -4   1   9     3167.01     3082.34     49.58 o 
  -3   1   9     1001.26      928.48     21.62 o 
  -2   1   9      818.16      810.04     19.13 o 
  -1   1   9     4205.96     3983.36     71.44 o 
   0   1   9     1925.92     1775.33     28.83 o 
   1   1   9     4254.79     4146.62     58.15 o 
   2   1   9      819.07      784.19     12.52 o 
   3   1   9      988.15      971.82     12.39 o 
   4   1   9     3150.86     3128.90     35.11 o 
   5   1   9     3529.22     3972.81     83.42 o 
   6   1   9       55.42       57.72     14.81 o 
   7   1   9      694.23      713.73     27.55 o 
   8   1   9      167.38      166.64     17.10 o 
   9   1   9      311.36      302.53     20.34 o 
  10   1   9      132.45      126.68     36.47 o 
  11   1   9       85.73       82.75     22.18 o 
  12   1   9       33.75       23.50      7.66 o 
 -12   2   9        1.36       12.22     10.19 o 
 -11   2   9       31.20       33.87     10.64 o 
 -10   2   9      158.97      154.64     37.69 o 
  -9   2   9       21.52       20.00      8.45 o 
  -8   2   9      674.71      663.13     21.22 o 
  -7   2   9     1062.00     1074.87     30.95 o 
  -6   2   9      676.96      756.68     30.57 o 
  -5   2   9      308.20      292.62      9.04 o 
  -4   2   9      720.17      715.47     17.12 o 
  -3   2   9     1782.09     1864.22     34.05 o 
  -2   2   9     2834.36     2767.47     52.68 o 
  -1   2   9     3986.12     4019.44     95.23 o 
   0   2   9     2822.14     2798.96     52.93 o 
   1   2   9     4022.68     3929.78     48.13 o 
   2   2   9     2848.08     2712.21     53.61 o 
   3   2   9     1789.65     1859.07     29.24 o 
   4   2   9      762.58      791.34     18.10 o 
   5   2   9      330.95      330.71     15.68 o 
   6   2   9      677.26      756.85     27.09 o 
   7   2   9     1078.03     1058.13     29.44 o 
   8   2   9      664.17      662.62     31.09 o 
   9   2   9       21.15       24.79      9.18 o 
  10   2   9      155.68      122.13     40.76 o 
  11   2   9       30.52       23.53     15.07 o 
  12   2   9        1.49       13.89      7.95 o 
 -12   3   9       13.91       18.02     14.61 o 
 -11   3   9       68.26       51.51     14.86 o 
 -10   3   9       61.42       78.57     19.72 o 
  -9   3   9      113.00      121.65     27.16 o 
  -8   3   9      257.59      309.72     13.96 o 
  -7   3   9      890.62      846.64     16.20 o 
  -6   3   9     1768.05     1878.81     30.83 o 
  -5   3   9      593.68      594.57     11.98 o 
  -4   3   9     1037.77     1083.75     19.07 o 
  -3   3   9      951.48      923.72     26.05 o 
  -2   3   9     1555.58     1540.98     33.03 o 
  -1   3   9     1122.38     1201.74     22.15 o 
   0   3   9       44.44       44.72      4.22 o 
   1   3   9     1178.44     1236.73     23.23 o 
   2   3   9     1588.28     1668.71     19.50 o 
   3   3   9      951.44      889.24     15.90 o 
   4   3   9     1052.32     1114.32     19.27 o 
   5   3   9      614.64      607.26     14.54 o 
   6   3   9     1741.81     1707.02     49.58 o 
   7   3   9      894.10      878.31     28.71 o 
   8   3   9      259.52      282.50     18.85 o 
   9   3   9      112.77      118.73     30.84 o 
  10   3   9       63.70       85.92     23.50 o 
  11   3   9       68.07       48.94     54.05 o 
  12   3   9       14.11       14.69      4.61 o 
 -12   4   9       86.00       83.27     26.17 o 
 -11   4   9      247.96      280.71     24.77 o 
 -10   4   9       75.67       73.50     20.51 o 
  -9   4   9      354.95      356.40     18.57 o 
  -8   4   9      492.81      466.69     21.46 o 
  -7   4   9      291.84      301.82      8.01 o 
  -6   4   9      590.17      585.29     25.21 o 
  -5   4   9     1440.59     1511.47     32.02 o 
  -4   4   9       41.27       42.65      5.70 o 
  -3   4   9      116.78      128.28      6.75 o 
  -2   4   9      676.28      650.39     12.03 o 
  -1   4   9     2009.47     2192.50     19.45 o 
   0   4   9       41.14       46.89      3.50 o 
   1   4   9     1994.37     2053.64     31.42 o 
   2   4   9      694.89      682.57     11.19 o 
   3   4   9      119.65      114.49      4.07 o 
   4   4   9       41.50       41.19      5.51 o 
   5   4   9     1458.01     1491.56     25.61 o 
   6   4   9      588.39      610.52     24.67 o 
   7   4   9      287.32      295.92     26.74 o 
   8   4   9      496.83      453.03     19.93 o 
   9   4   9      366.00      400.13     23.20 o 
  10   4   9       76.93       64.01     17.20 o 
  11   4   9      249.17      257.60     19.61 o 
  12   4   9       83.57       75.97     27.77 o 
 -12   5   9       36.70       27.17     11.27 o 
 -11   5   9       19.12        8.26      5.85 o 
 -10   5   9      285.34      265.10     17.46 o 
  -9   5   9       34.01       46.37     11.73 o 
  -8   5   9       59.72       61.49     13.16 o 
  -7   5   9      182.12      170.48      8.15 o 
  -6   5   9     1649.28     1647.10     38.42 o 
  -5   5   9     1059.28     1064.58     20.79 o 
  -4   5   9      663.06      698.03     15.60 o 
  -3   5   9      288.03      313.71      8.54 o 
  -2   5   9     2564.71     2725.92     34.31 o 
  -1   5   9       45.14       43.99      8.75 o 
   0   5   9      230.00      246.88      5.99 o 
   1   5   9       43.84       45.45      3.26 o 
   2   5   9     2540.97     2668.39     49.35 o 
   3   5   9      276.01      290.95      6.37 o 
   4   5   9      699.36      723.16     12.58 o 
   5   5   9     1063.50     1077.91     16.86 o 
   6   5   9     1664.09     1720.35     33.05 o 
   7   5   9      191.94      185.23     15.00 o 
   8   5   9       52.96       35.34      8.79 o 
   9   5   9       32.56       47.49     11.03 o 
  10   5   9      281.90      277.92     14.87 o 
  11   5   9       19.57       13.98      9.85 o 
  12   5   9       39.52       17.15     10.48 o 
 -11   6   9      348.55      373.63     18.97 o 
 -10   6   9      473.65      501.40     20.63 o 
  -9   6   9       40.49       36.82      9.20 o 
  -8   6   9      215.30      195.45     23.64 o 
  -7   6   9      949.04      905.99     17.47 o 
  -6   6   9      136.92      155.05      6.62 o 
  -5   6   9      441.83      443.49     10.15 o 
  -4   6   9      226.25      234.31      8.29 o 
  -3   6   9      864.48      920.39     20.67 o 
  -2   6   9       80.70       91.40      7.90 o 
  -1   6   9     1022.04     1104.94     16.57 o 
   0   6   9     2847.40     3018.49     65.74 o 
   1   6   9     1022.20     1056.94     25.03 o 
   2   6   9       82.80       95.98      4.66 o 
   3   6   9      854.09      875.87     14.67 o 
   4   6   9      227.82      226.15      5.37 o 
   5   6   9      448.79      434.49      8.77 o 
   6   6   9      141.81      149.67     10.12 o 
   7   6   9      944.15      899.34     24.77 o 
   8   6   9      212.35      189.25     12.74 o 
   9   6   9       43.80       40.05     10.29 o 
  10   6   9      477.30      469.17     19.89 o 
  11   6   9      343.71      377.27     37.12 o 
 -11   7   9      446.80      404.49     23.83 o 
 -10   7   9       28.96       23.60      8.49 o 
  -9   7   9       36.90       32.13      8.07 o 
  -8   7   9       19.07       13.24      6.20 o 
  -7   7   9     1030.97      991.56     24.08 o 
  -6   7   9      672.52      620.32     15.08 o 
  -5   7   9      607.36      618.29     13.41 o 
  -4   7   9      551.27      540.31     11.69 o 
  -3   7   9      487.73      493.15     13.09 o 
  -2   7   9     3662.72     3731.47     59.98 o 
  -1   7   9     1268.62     1264.53     21.15 o 
   0   7   9      535.16      542.38     11.25 o 
   1   7   9     1293.68     1320.43     22.18 o 
   2   7   9     3715.83     3638.12     59.29 o 
   3   7   9      481.22      477.70     12.78 o 
   4   7   9      552.97      564.48     18.58 o 
   5   7   9      608.96      613.28     11.39 o 
   6   7   9      687.68      637.47     13.49 o 
   7   7   9     1014.65     1035.53     25.13 o 
   8   7   9       18.78       12.05      5.15 o 
   9   7   9       34.59       30.04      6.87 o 
  10   7   9       29.14       17.31      9.39 o 
  11   7   9      451.03      417.72     15.16 o 
 -11   8   9       85.66       56.58     19.60 o 
 -10   8   9      259.52      260.92     25.17 o 
  -9   8   9       84.30       80.14     18.70 o 
  -8   8   9      150.34      156.53     21.08 o 
  -7   8   9        6.40        8.75      4.14 o 
  -6   8   9       47.23       44.20      8.65 o 
  -5   8   9      719.92      644.45     21.24 o 
  -4   8   9      140.77      131.76     11.45 o 
  -3   8   9      894.52      904.06     20.24 o 
  -2   8   9      507.37      524.67     14.84 o 
  -1   8   9      661.67      665.31      9.99 o 
   0   8   9        8.42        3.39      2.22 o 
   1   8   9      666.36      629.30     13.24 o 
   2   8   9      518.68      574.39     12.50 o 
   3   8   9      901.82      917.96     31.67 o 
   4   8   9      133.89      149.34     14.58 o 
   5   8   9      734.72      690.01     21.06 o 
   6   8   9       45.41       35.93      5.79 o 
   7   8   9        5.72       11.12      4.27 o 
   8   8   9      146.92      127.89     26.79 o 
   9   8   9       82.37       94.82     19.96 o 
  10   8   9      256.51      274.72     12.69 o 
  11   8   9       87.00       55.39     22.90 o 
 -10   9   9      275.60      317.98     35.15 o 
  -9   9   9      313.11      311.43     18.01 o 
  -8   9   9       42.52       37.38     10.58 o 
  -7   9   9       88.75       68.62     13.19 o 
  -6   9   9      223.19      247.38      9.49 o 
  -5   9   9       12.28       10.33      4.35 o 
  -4   9   9      139.34      151.66      8.85 o 
  -3   9   9      128.33      119.34     18.61 o 
  -2   9   9      649.86      631.54     18.65 o 
  -1   9   9       54.65       68.52     12.37 o 
   0   9   9     2101.96     2128.92     52.98 o 
   1   9   9       50.99       57.80     11.54 o 
   2   9   9      647.79      666.11     17.13 o 
   3   9   9      135.97      123.30      9.43 o 
   4   9   9      147.67      150.53      8.75 o 
   5   9   9       11.25       10.43      4.64 o 
   6   9   9      230.87      249.70     13.31 o 
   7   9   9       85.38       65.18     14.75 o 
   8   9   9       43.06       46.73      9.84 o 
   9   9   9      309.40      287.21     19.22 o 
  10   9   9      283.46      302.66     17.78 o 
  -9  10   9       14.66       18.77      8.91 o 
  -8  10   9       18.52       10.57      8.92 o 
  -7  10   9      137.94      142.16     12.60 o 
  -6  10   9      644.71      648.38     24.23 o 
  -5  10   9       67.33       73.34     11.08 o 
  -4  10   9       42.56       45.81      8.67 o 
  -3  10   9      367.95      361.30     18.71 o 
  -2  10   9      845.21      820.89     23.75 o 
  -1  10   9     1101.89     1072.21     32.92 o 
   0  10   9     2531.08     2570.44     58.72 o 
   1  10   9     1104.33     1079.27     23.27 o 
   2  10   9      834.80      877.43     25.20 o 
   3  10   9      369.66      362.84     17.75 o 
   4  10   9       43.37       42.32      9.38 o 
   5  10   9       73.39       77.52     17.07 o 
   6  10   9      654.00      635.03     21.26 o 
   7  10   9      131.99      116.71     21.19 o 
   8  10   9       17.33       12.67      6.04 o 
   9  10   9       14.36       13.48      7.47 o 
  -9  11   9       15.39        8.52     11.03 o 
  -8  11   9       14.03       10.61     12.85 o 
  -7  11   9       92.64       94.26     21.05 o 
  -6  11   9       12.79        8.60      3.40 o 
  -5  11   9      518.68      539.62     13.96 o 
  -4  11   9     1056.56     1164.79     30.49 o 
  -3  11   9      166.35      130.76     32.73 o 
  -2  11   9       93.80       82.81     22.12 o 
  -1  11   9       62.00       59.00     14.15 o 
   0  11   9      140.98      165.04     28.12 o 
   1  11   9       60.91       47.03     14.82 o 
   2  11   9       99.99      113.00     28.32 o 
   3  11   9      167.61      138.17      8.46 o 
   4  11   9     1061.77     1177.55     36.79 o 
   5  11   9      515.73      522.80     13.60 o 
   6  11   9       11.24        6.05      4.07 o 
   7  11   9       97.59       97.99     22.87 o 
   8  11   9       13.95       16.30      6.05 o 
   9  11   9       16.83       15.71      5.43 o 
  -8  12   9       27.85       32.16     13.31 o 
  -7  12   9      410.50      394.04     37.22 o 
  -6  12   9       83.68       62.20     13.93 o 
  -5  12   9       24.42       19.32      6.87 o 
  -4  12   9       57.61       52.64     11.38 o 
  -3  12   9       65.22       39.11     15.99 o 
  -2  12   9      504.03      509.47     21.68 o 
  -1  12   9      389.45      388.83     21.81 o 
   0  12   9     1058.68     1185.74     63.13 o 
   1  12   9      368.33      353.99     21.68 o 
   2  12   9      522.09      511.63     20.25 o 
   3  12   9       67.00       64.12     16.05 o 
   4  12   9       64.62       67.59     17.71 o 
   5  12   9       27.69       16.26     10.72 o 
   6  12   9       87.04       74.69     17.15 o 
   7  12   9      407.23      397.89     12.42 o 
   8  12   9       29.55       25.40      8.79 o 
  -7  13   9      127.92       90.60     32.16 o 
  -6  13   9       55.05       54.38     15.00 o 
  -5  13   9      152.44      174.73     28.21 o 
  -4  13   9       71.91       73.16     16.80 o 
  -3  13   9      219.78      215.41     17.53 o 
  -2  13   9       26.43       12.34      7.03 o 
  -1  13   9       25.69       11.39      8.63 o 
   0  13   9      696.61      726.05     28.89 o 
   1  13   9       26.67       26.14     13.25 o 
   2  13   9       29.10       34.03     14.41 o 
   3  13   9      221.46      268.43     17.84 o 
   4  13   9       73.03       72.77     27.78 o 
   5  13   9      154.81      163.03     45.95 o 
   6  13   9       57.07       41.42     15.89 o 
   7  13   9      131.02      123.21     44.43 o 
  -5  14   9       97.80       83.39     27.54 o 
  -4  14   9       14.67       16.08      7.82 o 
  -3  14   9       57.10       53.44     19.91 o 
  -2  14   9       47.77       38.10     19.58 o 
  -1  14   9      169.27      147.32     30.88 o 
   0  14   9        9.77       13.36      8.63 o 
   1  14   9      165.82      139.85     28.06 o 
   2  14   9       51.57       33.35     14.78 o 
   3  14   9       57.86       86.49     35.20 o 
   4  14   9       13.07        1.62      9.66 o 
   5  14   9       97.14       98.42     30.14 o 
  -3  15   9       87.95       64.94     24.83 o 
  -2  15   9      231.25      247.75     36.91 o 
  -1  15   9       11.36        5.13     14.35 o 
   0  15   9      286.79      211.57     63.90 o 
   1  15   9       11.32       12.02      7.14 o 
   2  15   9      231.14      220.17     21.94 o 
   3  15   9       86.28       92.92     32.34 o 
   0   0  10     2399.43     2275.32     37.04 o 
   1   0  10       53.79       84.40      7.85 o 
   2   0  10     2438.46     2518.32     55.02 o 
   3   0  10     5652.38     5115.99    124.06 o 
   4   0  10      523.57      576.50     14.62 o 
   5   0  10      118.73      144.62      9.68 o 
   6   0  10     2792.97     2940.41     61.38 o 
   7   0  10     4138.16     4307.99     58.09 o 
   8   0  10       28.26       37.17     12.35 o 
   9   0  10        4.78       12.01      6.36 o 
  10   0  10       15.66        8.38      7.40 o 
  11   0  10      298.02      297.99     19.59 o 
  12   0  10      260.90      308.80     18.50 o 
 -12   1  10      132.45      128.28     28.80 o 
 -11   1  10       74.48       65.10     16.96 o 
 -10   1  10      155.48      161.27     35.03 o 
  -9   1  10      486.40      503.17     21.77 o 
  -8   1  10     1224.85     1186.64     31.27 o 
  -7   1  10      328.52      294.58     11.47 o 
  -6   1  10        3.95        7.87      4.77 o 
  -5   1  10     1827.86     1924.94     45.05 o 
  -4   1  10     3372.01     3240.15     57.57 o 
  -3   1  10      267.50      244.20      6.52 o 
  -2   1  10     1583.24     1672.00     23.76 o 
  -1   1  10     2244.62     2319.94     79.38 o 
   0   1  10      788.68      768.22     15.89 o 
   1   1  10     2230.80     2276.09     28.19 o 
   2   1  10     1589.42     1630.16     15.34 o 
   3   1  10      283.36      250.41      7.26 o 
   4   1  10     3434.66     3418.61     62.69 o 
   5   1  10     1806.11     1881.56     59.95 o 
   6   1  10        7.71        9.80      4.55 o 
   7   1  10      319.28      311.21     15.47 o 
   8   1  10     1231.75     1239.63     38.12 o 
   9   1  10      485.99      493.71     28.85 o 
  10   1  10      162.85      166.19     30.24 o 
  11   1  10       75.84       65.65     14.67 o 
  12   1  10      129.74      113.26     29.37 o 
 -12   2  10      187.06      215.61     20.87 o 
 -11   2  10      309.39      281.74     32.42 o 
 -10   2  10       46.07       26.19     10.60 o 
  -9   2  10      386.92      337.36     26.37 o 
  -8   2  10      562.00      558.61     18.14 o 
  -7   2  10     1147.74     1157.37     27.03 o 
  -6   2  10     1872.94     2112.75     46.64 o 
  -5   2  10      834.03      854.04     21.62 o 
  -4   2  10     1419.55     1504.51     25.76 o 
  -3   2  10        4.73        3.79      3.16 o 
  -2   2  10      680.34      686.07     14.86 o 
  -1   2  10      131.71      118.15      4.51 o 
   0   2  10     1353.87     1370.26     28.91 o 
   1   2  10      140.44      126.39      4.74 o 
   2   2  10      668.50      694.38     10.44 o 
   3   2  10        6.33        6.08      2.66 o 
   4   2  10     1395.53     1448.12     49.27 o 
   5   2  10      817.13      859.19     22.39 o 
   6   2  10     1858.79     2002.49     63.21 o 
   7   2  10     1157.87     1170.27     51.84 o 
   8   2  10      560.36      557.75     22.23 o 
   9   2  10      384.80      354.71     21.43 o 
  10   2  10       48.47       33.41     17.52 o 
  11   2  10      309.65      367.51     18.64 o 
  12   2  10      185.73      227.21     49.46 o 
 -12   3  10       53.62       41.00     14.40 o 
 -11   3  10        7.61       11.89      6.45 o 
 -10   3  10      291.70      270.54     21.26 o 
  -9   3  10       39.11       30.72     12.47 o 
  -8   3  10      133.78      163.46     29.74 o 
  -7   3  10      396.53      382.47     14.32 o 
  -6   3  10     1121.66     1133.31     21.63 o 
  -5   3  10       86.48       91.80      3.26 o 
  -4   3  10      192.89      198.29      8.21 o 
  -3   3  10     2179.49     2296.32     33.22 o 
  -2   3  10      820.18      857.25     16.08 o 
  -1   3  10      450.01      405.24      7.80 o 
   0   3  10       63.76       72.89      3.92 o 
   1   3  10      456.23      419.96      9.04 o 
   2   3  10      825.79      851.60     12.87 o 
   3   3  10     2120.02     2284.85     30.23 o 
   4   3  10      186.92      181.85      5.64 o 
   5   3  10       93.44      100.28      5.68 o 
   6   3  10     1126.60     1189.44     32.63 o 
   7   3  10      397.44      381.63     15.39 o 
   8   3  10      133.74      149.16     34.90 o 
   9   3  10       41.15       39.54     13.49 o 
  10   3  10      293.19      278.49     20.89 o 
  11   3  10        8.24       15.22     11.09 o 
  12   3  10       54.01       52.09     18.68 o 
 -12   4  10      156.89      143.55     38.79 o 
 -11   4  10      148.52      135.72     37.15 o 
 -10   4  10      100.94       78.61     19.97 o 
  -9   4  10       33.60       30.96     10.45 o 
  -8   4  10        9.13       18.99      7.22 o 
  -7   4  10      391.13      357.32      9.59 o 
  -6   4  10      332.45      321.53      8.55 o 
  -5   4  10      409.76      429.33     10.52 o 
  -4   4  10      108.14      126.34      5.56 o 
  -3   4  10     1476.47     1535.19     24.17 o 
  -2   4  10       34.94       52.86     10.48 o 
  -1   4  10       38.84       47.94      5.35 o 
   0   4  10      875.95      970.12     14.97 o 
   1   4  10       46.60       50.84      3.90 o 
   2   4  10       30.69       42.83      4.85 o 
   3   4  10     1469.76     1521.75     34.50 o 
   4   4  10      110.26      128.57      8.96 o 
   5   4  10      381.08      376.44      7.46 o 
   6   4  10      322.82      306.75     14.60 o 
   7   4  10      410.70      377.58     24.88 o 
   8   4  10        8.82       19.21      7.93 o 
   9   4  10       39.32       34.32     13.15 o 
  10   4  10      101.10       84.20     27.21 o 
  11   4  10      152.12      134.26     13.39 o 
  12   4  10      156.79      170.99     21.47 o 
 -11   5  10      232.28      255.17     24.45 o 
 -10   5  10      318.89      331.92     18.73 o 
  -9   5  10      351.60      347.96     19.37 o 
  -8   5  10      635.18      654.70     26.36 o 
  -7   5  10      674.50      637.77     17.41 o 
  -6   5  10      907.89      808.12     25.06 o 
  -5   5  10      389.24      379.75     10.46 o 
  -4   5  10     1090.37     1068.38     19.47 o 
  -3   5  10        4.56        3.55      4.10 o 
  -2   5  10      617.60      585.47     12.33 o 
  -1   5  10      686.32      736.78     12.24 o 
   0   5  10        9.41        8.38      2.69 o 
   1   5  10      684.87      766.78     14.47 o 
   2   5  10      622.88      611.07     11.05 o 
   3   5  10        5.73       12.62      2.46 o 
   4   5  10     1107.23     1095.93     17.94 o 
   5   5  10      391.92      405.71     12.03 o 
   6   5  10      873.93      830.19     24.29 o 
   7   5  10      665.34      653.12     14.47 o 
   8   5  10      647.00      614.36     27.44 o 
   9   5  10      357.39      342.58     17.19 o 
  10   5  10      315.01      288.78     25.69 o 
  11   5  10      237.28      287.68     29.98 o 
 -11   6  10       46.24       31.43     10.41 o 
 -10   6  10        3.73        5.68      4.41 o 
  -9   6  10      288.61      302.50     21.60 o 
  -8   6  10       28.11       12.26      5.90 o 
  -7   6  10      222.95      208.98      7.75 o 
  -6   6  10       95.16       93.03     10.63 o 
  -5   6  10      580.96      624.04     17.55 o 
  -4   6  10      229.78      247.64     10.13 o 
  -3   6  10      597.69      577.06     12.95 o 
  -2   6  10      573.63      536.41     13.05 o 
  -1   6  10      613.81      600.60     11.74 o 
   0   6  10     1033.40     1009.63     29.77 o 
   1   6  10      585.50      559.75     11.28 o 
   2   6  10      563.04      540.41     10.95 o 
   3   6  10      571.04      591.58     15.11 o 
   4   6  10      242.19      252.11      6.39 o 
   5   6  10      616.79      662.12     10.45 o 
   6   6  10       94.45       88.97     13.43 o 
   7   6  10      216.43      200.87      9.15 o 
   8   6  10       26.00       24.86      5.70 o 
   9   6  10      300.98      286.54     16.79 o 
  10   6  10        3.03        8.04      7.51 o 
  11   6  10       43.91       32.50     14.61 o 
 -11   7  10       97.27       85.03     21.65 o 
 -10   7  10      593.13      603.87     17.52 o 
  -9   7  10       43.59       40.87     14.58 o 
  -8   7  10       11.61        6.37      7.05 o 
  -7   7  10      533.96      515.97     13.71 o 
  -6   7  10      456.28      432.03     10.92 o 
  -5   7  10      207.93      226.60     10.27 o 
  -4   7  10      898.08      918.82     17.40 o 
  -3   7  10      531.94      533.89     14.24 o 
  -2   7  10      772.13      764.44     18.51 o 
  -1   7  10      453.98      455.25     12.23 o 
   0   7  10      100.59       79.61      5.09 o 
   1   7  10      458.82      445.11      7.98 o 
   2   7  10      773.72      781.57     13.19 o 
   3   7  10      529.86      563.80     12.48 o 
   4   7  10      877.62      916.52     15.20 o 
   5   7  10      210.21      219.08      7.04 o 
   6   7  10      462.64      457.85     13.80 o 
   7   7  10      535.78      528.55     15.14 o 
   8   7  10       12.58       10.60      4.25 o 
   9   7  10       42.62       36.77      9.00 o 
  10   7  10      589.00      661.89     19.48 o 
  11   7  10       96.16       67.05     27.53 o 
 -10   8  10       18.57        9.42      9.17 o 
  -9   8  10       14.30       13.73      4.52 o 
  -8   8  10       50.96       44.31     10.43 o 
  -7   8  10       56.15       38.97      9.23 o 
  -6   8  10      198.88      199.44     10.02 o 
  -5   8  10       82.69       75.40     11.78 o 
  -4   8  10     2993.15     3101.44     52.57 o 
  -3   8  10      241.88      243.11     10.28 o 
  -2   8  10       10.56       15.22      5.17 o 
  -1   8  10      984.67      971.01     17.46 o 
   0   8  10      239.94      226.66      9.20 o 
   1   8  10     1013.45     1056.27     29.74 o 
   2   8  10       15.57       19.98      4.90 o 
   3   8  10      230.03      246.35      9.83 o 
   4   8  10     2940.78     3012.93     54.65 o 
   5   8  10       81.74       79.64     15.63 o 
   6   8  10      203.51      231.56     11.04 o 
   7   8  10       56.95       33.81      9.12 o 
   8   8  10       50.37       40.71      6.69 o 
   9   8  10       14.63       12.87      5.09 o 
  10   8  10       16.76       10.35      4.93 o 
 -10   9  10      149.39      107.62     23.19 o 
  -9   9  10       12.85       12.49      6.51 o 
  -8   9  10      161.99      167.14     25.96 o 
  -7   9  10       15.01       14.77      5.41 o 
  -6   9  10      312.64      292.28     11.75 o 
  -5   9  10      432.17      429.81     15.98 o 
  -4   9  10      318.38      361.05     10.84 o 
  -3   9  10      282.57      244.74      9.91 o 
  -2   9  10       56.05       48.28      8.21 o 
  -1   9  10     2908.93     2858.03     57.57 o 
   0   9  10      143.59      143.59      4.35 o 
   1   9  10     2923.50     3030.17     48.58 o 
   2   9  10       59.20       61.48     11.69 o 
   3   9  10      287.34      277.26     15.96 o 
   4   9  10      302.56      321.34      8.85 o 
   5   9  10      437.54      437.09     14.79 o 
   6   9  10      300.30      312.10     14.79 o 
   7   9  10       15.55       10.38      4.84 o 
   8   9  10      160.22      134.18     25.81 o 
   9   9  10       13.13       14.66      5.21 o 
  10   9  10      153.29      114.61     29.46 o 
  -9  10  10       78.75       71.46     20.33 o 
  -8  10  10      180.09      205.13     15.26 o 
  -7  10  10      342.29      357.76     14.29 o 
  -6  10  10      249.57      248.20     13.78 o 
  -5  10  10       82.86       74.49     11.90 o 
  -4  10  10      197.90      190.36     11.24 o 
  -3  10  10      836.90      837.06     20.95 o 
  -2  10  10       41.69       41.93     14.42 o 
  -1  10  10      574.22      513.30     25.75 o 
   0  10  10      760.08      722.64     24.10 o 
   1  10  10      561.46      570.04     21.07 o 
   2  10  10       44.02       38.66      8.79 o 
   3  10  10      833.33      834.32     68.94 o 
   4  10  10      196.18      195.84     15.47 o 
   5  10  10       85.63       84.72     13.37 o 
   6  10  10      251.42      245.23     12.91 o 
   7  10  10      331.40      355.94     14.48 o 
   8  10  10      186.53      191.34     25.16 o 
   9  10  10       82.18       66.66     15.13 o 
  -8  11  10      831.63      884.98     37.13 o 
  -7  11  10       54.82       49.24     12.39 o 
  -6  11  10      475.59      434.21     10.31 o 
  -5  11  10      442.11      449.19     13.97 o 
  -4  11  10      489.58      461.93     14.72 o 
  -3  11  10      300.02      300.06     17.87 o 
  -2  11  10       29.74       17.21      8.23 o 
  -1  11  10      122.17      132.30     15.07 o 
   0  11  10       72.75       78.96     20.40 o 
   1  11  10      128.80      141.62     28.47 o 
   2  11  10       29.72       24.05      8.80 o 
   3  11  10      290.50      300.64     20.43 o 
   4  11  10      487.52      458.47     16.75 o 
   5  11  10      442.74      407.87     14.70 o 
   6  11  10      470.78      498.62     13.80 o 
   7  11  10       57.89       54.64     12.11 o 
   8  11  10      835.04      903.47     23.37 o 
  -7  12  10      171.32      139.19     52.05 o 
  -6  12  10       33.13       17.66      6.67 o 
  -5  12  10       59.81       43.34     10.95 o 
  -4  12  10      567.79      575.08     27.60 o 
  -3  12  10      252.82      260.78     16.74 o 
  -2  12  10       91.07       96.41     19.05 o 
  -1  12  10      399.84      374.21     18.98 o 
   0  12  10       50.54       43.13     11.52 o 
   1  12  10      405.59      356.90     21.65 o 
   2  12  10       91.49       80.18     21.55 o 
   3  12  10      256.03      272.37     15.71 o 
   4  12  10      573.46      594.79     42.34 o 
   5  12  10       57.60       50.70     12.34 o 
   6  12  10       33.24       20.26     10.20 o 
   7  12  10      168.98      168.30     16.05 o 
  -6  13  10      474.56      495.45     16.51 o 
  -5  13  10      281.96      301.53     14.09 o 
  -4  13  10       71.32       78.19     23.77 o 
  -3  13  10      168.02      141.36     36.10 o 
  -2  13  10      322.01      294.02     16.17 o 
  -1  13  10      280.37      287.08     17.51 o 
   0  13  10        2.77       12.17      7.06 o 
   1  13  10      295.59      340.96     40.89 o 
   2  13  10      330.48      313.05     15.17 o 
   3  13  10      176.40      203.28     14.97 o 
   4  13  10       67.75       66.79     19.74 o 
   5  13  10      283.76      268.16     42.42 o 
   6  13  10      473.24      520.18     64.04 o 
  -5  14  10       55.68       40.96     19.78 o 
  -4  14  10       95.83       81.43     28.74 o 
  -3  14  10      125.18      118.74     39.00 o 
  -2  14  10      108.85       79.72     27.47 o 
  -1  14  10       57.59       53.52     13.54 o 
   0  14  10        2.89        1.10      6.46 o 
   1  14  10       59.27       49.39     14.98 o 
   2  14  10      109.32       79.30     21.53 o 
   3  14  10      131.30      128.09     41.50 o 
   4  14  10       95.55       83.39     28.87 o 
   5  14  10       52.14       41.38     11.42 o 
  -3  15  10       72.44       50.16     17.72 o 
  -2  15  10      243.50      288.98     23.66 o 
  -1  15  10       14.74        9.97      9.22 o 
   0  15  10      125.70      120.32     40.17 o 
   1  15  10       15.03       10.34     12.94 o 
   2  15  10      241.52      228.93     71.05 o 
   3  15  10       72.72       75.29     18.48 o 
   1   0  11      347.29      308.26      6.65 o 
   2   0  11     3144.22     3260.13     35.83 o 
   3   0  11     1068.59     1012.01     19.60 o 
   4   0  11      256.75      260.75     29.50 o 
   5   0  11       78.54       78.09     17.25 o 
   6   0  11     3429.10     3614.37     67.20 o 
   7   0  11       56.74       70.00     16.58 o 
   8   0  11      122.76      124.36     29.48 o 
   9   0  11     1144.41     1121.40     31.95 o 
  10   0  11      388.27      369.47     15.27 o 
  11   0  11      502.37      453.28     37.60 o 
  12   0  11       17.68       15.95      6.41 o 
 -12   1  11       23.87       14.70      7.68 o 
 -11   1  11      102.44       87.19     20.30 o 
 -10   1  11       12.12       17.58      8.37 o 
  -9   1  11        0.49        2.12      6.83 o 
  -8   1  11       33.55       34.35      8.99 o 
  -7   1  11     2473.02     2586.22     76.51 o 
  -6   1  11     1247.35     1257.02     29.34 o 
  -5   1  11     2635.57     2690.40     50.84 o 
  -4   1  11     1547.17     1660.20     38.76 o 
  -3   1  11      320.85      288.70     13.94 o 
  -2   1  11      881.06      899.76     23.64 o 
  -1   1  11      947.90      922.78     23.71 o 
   0   1  11     2252.80     2220.64     24.93 o 
   1   1  11      941.05      996.29     17.68 o 
   2   1  11      886.01      862.92     14.91 o 
   3   1  11      310.40      284.97      7.71 o 
   4   1  11     1572.14     1718.64     26.51 o 
   5   1  11     2637.31     2850.46     62.47 o 
   6   1  11     1268.85     1262.18     28.48 o 
   7   1  11     2479.73     2602.88     58.26 o 
   8   1  11       35.83       46.84     11.71 o 
   9   1  11        0.42        2.13      5.36 o 
  10   1  11       12.02       14.48      5.11 o 
  11   1  11      103.59       79.15     20.45 o 
  12   1  11       22.88       11.45      7.38 o 
 -12   2  11       31.10       38.43     15.22 o 
 -11   2  11       45.44       34.55     10.44 o 
 -10   2  11       90.98       97.30     24.49 o 
  -9   2  11      125.44      122.10     32.64 o 
  -8   2  11       31.67       33.98      8.47 o 
  -7   2  11      158.95      160.65     30.05 o 
  -6   2  11     1808.36     1756.76     60.80 o 
  -5   2  11      695.55      707.14     22.90 o 
  -4   2  11      908.66      880.59     19.04 o 
  -3   2  11     1307.45     1328.91     22.42 o 
  -2   2  11     1668.50     1744.59     26.08 o 
  -1   2  11     2023.38     2094.39     65.25 o 
   0   2  11      358.02      333.52     12.67 o 
   1   2  11     1968.96     2040.48     39.27 o 
   2   2  11     1743.46     1858.85     29.56 o 
   3   2  11     1305.00     1304.59     18.06 o 
   4   2  11      873.89      865.56     18.50 o 
   5   2  11      689.84      693.69      7.46 o 
   6   2  11     1828.10     1948.34     73.66 o 
   7   2  11      167.35      175.44     42.23 o 
   8   2  11       32.16       24.22     12.24 o 
   9   2  11      124.35      138.92     32.18 o 
  10   2  11       89.29       95.52     31.49 o 
  11   2  11       47.67       47.89     16.07 o 
  12   2  11       32.23       43.29     11.44 o 
 -12   3  11       10.43       15.92      6.47 o 
 -11   3  11        3.79       13.74      5.78 o 
 -10   3  11        8.63        9.23      6.08 o 
  -9   3  11       53.04       48.99     12.20 o 
  -8   3  11      355.40      353.12     15.23 o 
  -7   3  11       32.60       32.25      6.69 o 
  -6   3  11      945.06     1017.04     19.83 o 
  -5   3  11       13.03       15.02      5.69 o 
  -4   3  11     1699.79     1733.03     29.86 o 
  -3   3  11     1129.47     1104.64     21.23 o 
  -2   3  11     1025.60     1127.63     26.79 o 
  -1   3  11     2691.37     2666.49     92.22 o 
   0   3  11       53.68       41.79      8.86 o 
   1   3  11     2714.14     2824.53     46.92 o 
   2   3  11     1042.01     1162.95     21.53 o 
   3   3  11     1159.93     1131.56     17.77 o 
   4   3  11     1682.11     1745.16     34.07 o 
   5   3  11       14.47       26.01      6.73 o 
   6   3  11      963.96     1136.95     30.70 o 
   7   3  11       34.64       32.27     10.43 o 
   8   3  11      350.66      346.38     21.34 o 
   9   3  11       52.80       52.42     14.59 o 
  10   3  11        8.79        9.61      9.01 o 
  11   3  11        3.78       12.70     13.47 o 
  12   3  11        9.65        8.20      6.01 o 
 -12   4  11        7.31        5.55      8.55 o 
 -11   4  11       78.82       76.87     23.01 o 
 -10   4  11       27.45       21.05      6.53 o 
  -9   4  11       95.36      119.09     23.94 o 
  -8   4  11      174.45      185.24     17.62 o 
  -7   4  11      675.22      699.37     21.14 o 
  -6   4  11     2199.69     2171.59     30.33 o 
  -5   4  11      750.94      795.21     16.33 o 
  -4   4  11      354.38      405.13     11.27 o 
  -3   4  11       12.24        9.95      3.16 o 
  -2   4  11     1990.25     2018.87     27.87 o 
  -1   4  11      282.87      264.24      6.76 o 
   0   4  11       69.06       59.08      5.54 o 
   1   4  11      269.92      251.54      8.23 o 
   2   4  11     2012.00     2033.58     53.37 o 
   3   4  11       11.78        6.91      2.13 o 
   4   4  11      362.45      390.05      8.82 o 
   5   4  11      732.48      737.94     13.77 o 
   6   4  11     2198.15     2181.56     66.24 o 
   7   4  11      667.85      684.37     23.75 o 
   8   4  11      177.80      190.26     13.54 o 
   9   4  11       90.06       93.99     29.19 o 
  10   4  11       25.94       25.33      9.87 o 
  11   4  11       78.74       75.69     15.58 o 
  12   4  11        8.10        5.83      8.81 o 
 -11   5  11       41.81       56.04     18.54 o 
 -10   5  11      393.56      397.29     19.02 o 
  -9   5  11       92.49       67.25     17.06 o 
  -8   5  11      485.01      531.98     23.17 o 
  -7   5  11      605.93      558.31     30.49 o 
  -6   5  11      221.91      227.51      6.77 o 
  -5   5  11     1025.17     1031.97     18.67 o 
  -4   5  11     1274.08     1250.27     24.06 o 
  -3   5  11      820.30      861.92     17.64 o 
  -2   5  11      483.35      502.81      9.43 o 
  -1   5  11      493.67      495.60     14.08 o 
   0   5  11     1794.09     1881.25     39.05 o 
   1   5  11      498.96      500.24     15.32 o 
   2   5  11      470.13      481.28      5.43 o 
   3   5  11      823.51      838.00     15.67 o 
   4   5  11     1293.43     1306.66     20.03 o 
   5   5  11     1028.89     1020.09     15.01 o 
   6   5  11      206.36      219.38      9.13 o 
   7   5  11      602.63      568.59     16.30 o 
   8   5  11      470.84      479.47     17.45 o 
   9   5  11       92.14       70.28     19.42 o 
  10   5  11      399.17      395.82     16.62 o 
  11   5  11       40.97       43.16     14.49 o 
 -11   6  11       94.66       71.27     23.49 o 
 -10   6  11      149.01      135.68     28.04 o 
  -9   6  11      673.71      700.52     30.11 o 
  -8   6  11       29.89       23.50     11.06 o 
  -7   6  11      472.24      442.71     18.65 o 
  -6   6  11     1353.34     1335.93     25.85 o 
  -5   6  11      876.97      936.91     19.98 o 
  -4   6  11      435.75      442.06     14.88 o 
  -3   6  11      200.74      198.42     10.75 o 
  -2   6  11      572.38      603.82     13.43 o 
  -1   6  11     1177.19     1248.55     32.09 o 
   0   6  11      264.80      254.87      9.56 o 
   1   6  11     1200.09     1248.17     22.27 o 
   2   6  11      565.21      586.87     10.00 o 
   3   6  11      192.94      200.43      7.19 o 
   4   6  11      438.52      448.97      8.71 o 
   5   6  11      895.29      943.31     30.32 o 
   6   6  11     1354.98     1305.18     25.94 o 
   7   6  11      461.20      436.75     12.18 o 
   8   6  11       30.57       21.45      6.31 o 
   9   6  11      668.62      683.64     20.06 o 
  10   6  11      151.20      164.12     16.48 o 
  11   6  11       92.40       81.13     26.46 o 
 -11   7  11      101.29      103.85     26.69 o 
 -10   7  11      113.84       90.44     29.49 o 
  -9   7  11       14.19       12.19      7.35 o 
  -8   7  11      375.55      368.93     15.44 o 
  -7   7  11       21.50       23.61      6.72 o 
  -6   7  11      122.86      101.60     11.28 o 
  -5   7  11     1160.18     1078.84     20.96 o 
  -4   7  11      592.19      540.74     12.50 o 
  -3   7  11      551.99      594.10     14.19 o 
  -2   7  11       80.47       95.41     17.85 o 
  -1   7  11     1804.30     1817.94     32.29 o 
   0   7  11     1535.08     1450.28     24.93 o 
   1   7  11     1808.99     1779.43     26.05 o 
   2   7  11       89.07       88.96      3.23 o 
   3   7  11      538.90      550.64     12.94 o 
   4   7  11      598.61      557.09     12.99 o 
   5   7  11     1145.87     1074.26     22.75 o 
   6   7  11      119.15       89.64     11.65 o 
   7   7  11       21.81       19.99      6.65 o 
   8   7  11      371.66      351.02     13.14 o 
   9   7  11       12.99       22.17      6.78 o 
  10   7  11      117.07       94.46     31.17 o 
  11   7  11       99.51       65.43     21.90 o 
 -10   8  11       74.90       67.62     18.95 o 
  -9   8  11       21.71       11.94      5.52 o 
  -8   8  11      169.24      144.35     39.78 o 
  -7   8  11      103.65      102.22     15.61 o 
  -6   8  11       19.30       22.63      4.58 o 
  -5   8  11      137.43      155.00      9.92 o 
  -4   8  11        7.28        8.93      4.78 o 
  -3   8  11       74.27       77.41     13.50 o 
  -2   8  11      605.36      641.36     19.37 o 
  -1   8  11       84.10      101.69     18.73 o 
   0   8  11     2552.16     2670.22     56.32 o 
   1   8  11       79.57       77.88      3.67 o 
   2   8  11      603.03      667.29     17.09 o 
   3   8  11       75.63       76.11      4.88 o 
   4   8  11        6.18        8.16      3.60 o 
   5   8  11      138.84      152.71      9.91 o 
   6   8  11       17.44       14.38      5.33 o 
   7   8  11      108.35      106.13     19.63 o 
   8   8  11      170.45      171.50     16.55 o 
   9   8  11       20.44       12.68      5.94 o 
  10   8  11       75.05       56.55     26.47 o 
 -10   9  11        6.45       12.61      5.75 o 
  -9   9  11        0.69        4.86      5.98 o 
  -8   9  11       25.47       19.29      7.10 o 
  -7   9  11       60.08       43.68     18.36 o 
  -6   9  11      491.02      501.38     16.09 o 
  -5   9  11      150.14      154.91      9.11 o 
  -4   9  11       56.36       57.75      8.42 o 
  -3   9  11      452.05      448.39     14.04 o 
  -2   9  11      725.59      769.71     24.40 o 
  -1   9  11     2754.26     2715.53     59.84 o 
   0   9  11      147.83      132.72      9.71 o 
   1   9  11     2719.65     2883.53     54.68 o 
   2   9  11      716.59      701.99     24.57 o 
   3   9  11      471.77      437.80     13.80 o 
   4   9  11       58.90       52.20      9.72 o 
   5   9  11      145.71      128.72     18.28 o 
   6   9  11      492.97      474.91     17.36 o 
   7   9  11       61.71       58.72     13.61 o 
   8   9  11       23.10       20.27      5.99 o 
   9   9  11        0.47        5.92      6.59 o 
  10   9  11        7.69       10.60      5.40 o 
  -9  10  11      140.64      115.47     36.50 o 
  -8  10  11      158.44      160.71     13.23 o 
  -7  10  11        0.31        2.75      5.56 o 
  -6  10  11       18.83       12.07      5.87 o 
  -5  10  11      281.81      309.95     17.00 o 
  -4  10  11       29.09       18.16      3.68 o 
  -3  10  11      310.67      307.05     14.86 o 
  -2  10  11       92.35       82.04     16.57 o 
  -1  10  11     1083.10     1145.31     30.87 o 
   0  10  11      403.86      410.86     16.73 o 
   1  10  11     1094.51     1175.93     31.11 o 
   2  10  11       95.01       90.21      8.12 o 
   3  10  11      298.21      339.74     23.67 o 
   4  10  11       28.29       27.10      7.52 o 
   5  10  11      286.87      329.18     17.37 o 
   6  10  11       18.34       17.42      6.45 o 
   7  10  11        0.83        4.80      4.11 o 
   8  10  11      155.86      155.77     35.98 o 
   9  10  11      135.86      117.59     29.65 o 
  -8  11  11      332.50      334.54     18.91 o 
  -7  11  11       72.54       71.32     20.75 o 
  -6  11  11       42.03       47.91     10.50 o 
  -5  11  11       68.33       71.28     13.65 o 
  -4  11  11      410.15      429.48     15.21 o 
  -3  11  11      146.52      116.18     28.33 o 
  -2  11  11      136.92      121.58     24.45 o 
  -1  11  11       67.82       52.24     13.06 o 
   0  11  11     1333.50     1252.95     33.56 o 
   1  11  11       67.23       65.30     19.25 o 
   2  11  11      144.60      102.15     23.72 o 
   3  11  11      145.37      158.06     32.16 o 
   4  11  11      393.61      389.85     14.30 o 
   5  11  11       66.99       62.09     13.82 o 
   6  11  11       47.85       42.96     10.79 o 
   7  11  11       71.85       66.60     15.58 o 
   8  11  11      332.90      338.34     15.35 o 
  -7  12  11       12.90        4.49     10.89 o 
  -6  12  11       94.03       90.93     18.04 o 
  -5  12  11       91.40       87.69      9.28 o 
  -4  12  11      169.19      131.74     42.00 o 
  -3  12  11      370.51      353.07     21.72 o 
  -2  12  11       62.86       62.78     16.49 o 
  -1  12  11      207.39      172.42     37.31 o 
   0  12  11      373.67      363.48     18.40 o 
   1  12  11      202.85      224.72     21.74 o 
   2  12  11       61.81       72.02     17.77 o 
   3  12  11      374.22      358.06     14.34 o 
   4  12  11      163.79      138.95     36.77 o 
   5  12  11       86.16       80.46     20.07 o 
   6  12  11       88.51       78.89     25.70 o 
   7  12  11       11.46       23.64     13.77 o 
  -6  13  11       76.03       70.14     23.50 o 
  -5  13  11       94.87       83.35     29.04 o 
  -4  13  11      358.96      390.99     19.87 o 
  -3  13  11       85.43       74.11     28.21 o 
  -2  13  11       11.87       16.60      6.56 o 
  -1  13  11      103.94       88.72     24.18 o 
   0  13  11        3.87        7.95      6.71 o 
   1  13  11      101.22       83.21     26.89 o 
   2  13  11        9.47        2.92      8.78 o 
   3  13  11       86.39       72.28     15.85 o 
   4  13  11      352.96      362.87     17.34 o 
   5  13  11       95.60       82.61     27.40 o 
   6  13  11       71.13       82.54     29.89 o 
  -4  14  11       23.96       10.94      8.11 o 
  -3  14  11       23.00       22.33     10.49 o 
  -2  14  11      160.94      171.12     38.35 o 
  -1  14  11        6.46       10.03      8.12 o 
   0  14  11        2.32        5.38      9.52 o 
   1  14  11        6.41       11.10      6.49 o 
   2  14  11      157.24      193.40     23.58 o 
   3  14  11       21.31       26.66      8.57 o 
   4  14  11       25.77       24.43     13.61 o 
  -1  15  11      265.53      271.81     18.12 o 
   0  15  11      409.65      490.80     24.20 o 
   1  15  11      265.34      267.70     23.04 o 
   0   0  12     2201.11     2200.60    156.31 o 
   1   0  12      382.05      368.45      8.72 o 
   2   0  12        1.89        3.97      2.06 o 
   3   0  12     3352.60     3315.67     63.24 o 
   4   0  12       71.46       66.23      8.26 o 
   5   0  12     1767.91     1835.53     36.23 o 
   6   0  12      993.61     1078.89     27.31 o 
   7   0  12      779.30      800.29     25.70 o 
   8   0  12        8.47       16.25      7.39 o 
   9   0  12       10.79        3.56      6.50 o 
  10   0  12        4.88        3.42      7.60 o 
  11   0  12       74.37       70.68     18.94 o 
  12   0  12      151.45      156.91     19.77 o 
 -12   1  12       40.05       20.23     10.96 o 
 -11   1  12      196.39      191.29     20.48 o 
 -10   1  12      180.43      160.74     30.80 o 
  -9   1  12       83.71       59.58     17.82 o 
  -8   1  12      227.46      225.55     14.37 o 
  -7   1  12      224.43      209.01     10.02 o 
  -6   1  12      986.61      946.63     36.23 o 
  -5   1  12      261.15      261.00      8.70 o 
  -4   1  12      506.29      508.34     11.11 o 
  -3   1  12       45.02       63.14      6.94 o 
  -2   1  12      279.31      272.10      7.50 o 
  -1   1  12     2016.17     2107.77     37.14 o 
   0   1  12      398.36      395.42      9.38 o 
   1   1  12     1974.24     1978.23     49.75 o 
   2   1  12      276.74      255.09      6.98 o 
   3   1  12       41.20       41.92      3.93 o 
   4   1  12      531.11      539.78     12.95 o 
   5   1  12      259.14      252.96      7.43 o 
   6   1  12      980.27      985.58     23.38 o 
   7   1  12      223.80      216.28     11.84 o 
   8   1  12      211.35      199.19     11.52 o 
   9   1  12       83.58       72.90     16.09 o 
  10   1  12      171.05      177.21     26.01 o 
  11   1  12      196.52      223.50     32.75 o 
  12   1  12       41.83       24.43     11.15 o 
 -12   2  12        8.44        4.31      8.22 o 
 -11   2  12       96.75       84.67     23.42 o 
 -10   2  12      310.29      312.56     19.02 o 
  -9   2  12       81.97       75.08     18.99 o 
  -8   2  12      325.00      308.59     15.17 o 
  -7   2  12       39.40       39.40      7.25 o 
  -6   2  12      382.58      342.21     13.45 o 
  -5   2  12       31.31       22.50      3.70 o 
  -4   2  12       79.37       85.22     12.30 o 
  -3   2  12     1077.38     1113.01     25.43 o 
  -2   2  12      611.75      636.36     16.37 o 
  -1   2  12      506.17      562.58     16.46 o 
   0   2  12       19.48       11.47      4.58 o 
   1   2  12      504.32      545.34     15.20 o 
   2   2  12      609.56      625.05     14.48 o 
   3   2  12     1077.35     1120.49     21.14 o 
   4   2  12       73.92       76.96     10.86 o 
   5   2  12       29.05       26.56      5.33 o 
   6   2  12      391.82      359.07     15.76 o 
   7   2  12       40.39       48.03     12.44 o 
   8   2  12      316.50      317.38     23.36 o 
   9   2  12       83.12       84.96     20.33 o 
  10   2  12      318.73      288.86     18.96 o 
  11   2  12       97.15       94.84     23.65 o 
  12   2  12        8.85        8.48      6.89 o 
 -11   3  12       39.93       45.52     12.04 o 
 -10   3  12       48.99       39.94     13.40 o 
  -9   3  12       65.41       55.42     15.28 o 
  -8   3  12       47.89       53.23     11.79 o 
  -7   3  12      365.88      354.94     14.48 o 
  -6   3  12      517.66      464.04     17.97 o 
  -5   3  12      278.79      286.54     11.43 o 
  -4   3  12       97.13      116.42     18.28 o 
  -3   3  12      499.12      481.13      8.95 o 
  -2   3  12      498.85      548.52     14.26 o 
  -1   3  12     4926.81     5049.16     72.56 o 
   0   3  12     1592.02     1905.57     33.49 o 
   1   3  12     4991.47     5394.14    106.17 o 
   2   3  12      498.48      545.99     10.59 o 
   3   3  12      499.70      485.03      7.05 o 
   4   3  12       98.29      107.59      5.28 o 
   5   3  12      275.91      284.62     10.99 o 
   6   3  12      515.56      444.57     17.21 o 
   7   3  12      370.73      367.24     15.90 o 
   8   3  12       48.24       44.09     26.67 o 
   9   3  12       63.17       63.28     13.45 o 
  10   3  12       49.07       48.54     12.51 o 
  11   3  12       42.56       54.91     22.80 o 
 -11   4  12       19.40       15.17      7.58 o 
 -10   4  12        2.47        4.71      4.85 o 
  -9   4  12      472.57      526.39     20.83 o 
  -8   4  12      231.59      220.10     18.23 o 
  -7   4  12      999.82     1022.50     27.73 o 
  -6   4  12      475.39      463.31     22.45 o 
  -5   4  12      458.90      461.51      9.60 o 
  -4   4  12      940.50      923.56     27.65 o 
  -3   4  12      579.90      588.35     14.48 o 
  -2   4  12       86.99       85.78      5.41 o 
  -1   4  12     2642.64     2875.73     61.38 o 
   0   4  12     3418.17     3584.28     65.80 o 
   1   4  12     2621.88     2795.85     57.39 o 
   2   4  12       92.42       92.31      3.55 o 
   3   4  12      601.48      625.26     12.36 o 
   4   4  12      942.22      960.43     17.04 o 
   5   4  12      441.53      434.58      9.34 o 
   6   4  12      477.11      530.02     37.85 o 
   7   4  12     1014.87     1091.44     36.01 o 
   8   4  12      228.78      204.47     22.66 o 
   9   4  12      469.97      513.85     28.96 o 
  10   4  12        2.42       10.19      6.78 o 
  11   4  12       17.36       14.73     10.33 o 
 -11   5  12      115.34      103.44     20.90 o 
 -10   5  12       91.55       95.90     22.07 o 
  -9   5  12       20.67       36.69     10.83 o 
  -8   5  12      280.34      302.55     23.25 o 
  -7   5  12       35.77       37.21      7.35 o 
  -6   5  12       29.16       42.79      4.56 o 
  -5   5  12     1572.12     1599.24     24.70 o 
  -4   5  12      314.77      334.55     18.73 o 
  -3   5  12       84.90       86.20      7.18 o 
  -2   5  12      891.15      892.79     17.77 o 
  -1   5  12      238.23      225.42      9.80 o 
   0   5  12     3175.47     3321.53     59.05 o 
   1   5  12      239.26      233.26      7.28 o 
   2   5  12      923.68      953.38     18.11 o 
   3   5  12       83.67       78.92      5.47 o 
   4   5  12      309.39      327.90      7.43 o 
   5   5  12     1578.41     1643.08     30.32 o 
   6   5  12       31.71       39.90      7.90 o 
   7   5  12       36.24       27.44     10.60 o 
   8   5  12      269.30      248.49     14.22 o 
   9   5  12       20.97       23.90      9.50 o 
  10   5  12       95.76       89.73     31.51 o 
  11   5  12      114.60      118.99     19.22 o 
 -11   6  12      314.56      367.95     33.42 o 
 -10   6  12      194.10      191.26     41.39 o 
  -9   6  12      181.01      185.52     36.24 o 
  -8   6  12      232.07      233.84     17.92 o 
  -7   6  12      482.83      521.95     35.35 o 
  -6   6  12      776.65      648.11     16.17 o 
  -5   6  12     1664.28     1668.30     32.94 o 
  -4   6  12      825.56      796.74     14.89 o 
  -3   6  12      235.40      206.79     11.54 o 
  -2   6  12      416.90      410.94     11.75 o 
  -1   6  12      407.48      401.68     10.27 o 
   0   6  12     1025.39     1078.49     27.59 o 
   1   6  12      410.01      390.07     10.03 o 
   2   6  12      398.73      401.14      9.71 o 
   3   6  12      219.33      209.38      4.33 o 
   4   6  12      844.40      814.37     25.61 o 
   5   6  12     1692.92     1723.48     40.79 o 
   6   6  12      774.50      691.50     15.79 o 
   7   6  12      473.64      517.56     16.45 o 
   8   6  12      232.23      215.78     33.15 o 
   9   6  12      192.49      188.45     15.05 o 
  10   6  12      196.15      215.04     17.99 o 
  11   6  12      307.29      296.08     21.27 o 
 -10   7  12       77.82       61.07     21.87 o 
  -9   7  12       21.61       13.77      9.16 o 
  -8   7  12      116.07      118.05     26.75 o 
  -7   7  12       50.71       46.65     12.34 o 
  -6   7  12      235.59      172.17     15.43 o 
  -5   7  12      475.58      469.51     12.99 o 
  -4   7  12      366.64      348.50     10.97 o 
  -3   7  12       67.03       68.16     11.74 o 
  -2   7  12      116.02      127.83     10.54 o 
  -1   7  12      236.24      241.35     10.61 o 
   0   7  12       25.33       22.78      4.89 o 
   1   7  12      234.91      212.93      8.53 o 
   2   7  12      112.88      115.28      4.99 o 
   3   7  12       71.41       67.04      6.61 o 
   4   7  12      364.17      374.05     11.69 o 
   5   7  12      487.60      471.46     11.00 o 
   6   7  12      228.73      170.33      9.12 o 
   7   7  12       47.30       41.91     11.07 o 
   8   7  12      119.63      126.93     11.51 o 
   9   7  12       23.81       25.39     10.43 o 
  10   7  12       78.77       78.53     28.23 o 
 -10   8  12       46.57       35.17     11.19 o 
  -9   8  12      180.22      205.82     26.98 o 
  -8   8  12      197.86      200.91     16.09 o 
  -7   8  12       51.18       41.91     16.59 o 
  -6   8  12      436.77      417.94     20.49 o 
  -5   8  12      255.89      233.29      8.33 o 
  -4   8  12      169.39      165.57      7.85 o 
  -3   8  12      510.73      512.35     13.82 o 
  -2   8  12     1663.53     1687.74     55.60 o 
  -1   8  12     1915.95     1883.17     64.52 o 
   0   8  12     1915.20     2024.05     49.98 o 
   1   8  12     1915.51     1956.26     33.88 o 
   2   8  12     1651.90     1675.94     38.03 o 
   3   8  12      506.76      543.12     17.51 o 
   4   8  12      180.68      177.57      7.90 o 
   5   8  12      256.19      243.89     10.95 o 
   6   8  12      436.19      423.03     12.70 o 
   7   8  12       52.48       42.76      8.92 o 
   8   8  12      197.22      210.49     20.81 o 
   9   8  12      178.80      175.27     17.66 o 
  10   8  12       49.28       44.67     20.68 o 
  -9   9  12        1.33       -0.01      8.70 o 
  -8   9  12      410.75      475.90     26.42 o 
  -7   9  12       17.55       17.12      7.94 o 
  -6   9  12       25.04       28.92      7.55 o 
  -5   9  12      264.23      283.83     13.97 o 
  -4   9  12      130.86      150.31     10.66 o 
  -3   9  12       39.92       44.07      9.12 o 
  -2   9  12     1716.89     1767.04     35.75 o 
  -1   9  12     1101.77     1194.52     42.25 o 
   0   9  12     1206.77     1200.27     60.40 o 
   1   9  12     1102.75     1136.35     38.77 o 
   2   9  12     1747.19     1796.72     45.33 o 
   3   9  12       41.94       55.78     11.91 o 
   4   9  12      141.79      151.14     10.77 o 
   5   9  12      269.74      292.07     13.79 o 
   6   9  12       25.38       26.62      7.90 o 
   7   9  12       16.38       14.83      6.95 o 
   8   9  12      406.39      429.91     13.85 o 
   9   9  12        1.13        4.09      6.22 o 
  -9  10  12      376.62      429.60     16.03 o 
  -8  10  12       39.27       35.65     14.05 o 
  -7  10  12      455.07      473.38     17.39 o 
  -6  10  12       74.43       74.47     14.47 o 
  -5  10  12       49.96       51.58     13.30 o 
  -4  10  12      302.64      309.46     13.82 o 
  -3  10  12      244.33      252.16     17.34 o 
  -2  10  12      135.78      104.12     27.32 o 
  -1  10  12      277.35      275.30     15.03 o 
   0  10  12       20.95       46.08     10.53 o 
   1  10  12      288.68      281.47     13.31 o 
   2  10  12      131.02      115.47     21.67 o 
   3  10  12      243.46      249.26     17.54 o 
   4  10  12      299.60      296.68     13.34 o 
   5  10  12       48.95       52.19     10.21 o 
   6  10  12       74.66       78.28     14.70 o 
   7  10  12      447.55      472.37     14.81 o 
   8  10  12       37.76       29.14      9.72 o 
   9  10  12      387.78      413.37     17.54 o 
  -8  11  12       50.79       29.12     10.88 o 
  -7  11  12      170.90      224.56     21.42 o 
  -6  11  12      238.20      262.33     12.36 o 
  -5  11  12       20.11       14.78      5.90 o 
  -4  11  12       43.42       34.79      9.99 o 
  -3  11  12      258.44      224.74     21.61 o 
  -2  11  12       42.21       53.51     11.03 o 
  -1  11  12      707.73      726.65     27.05 o 
   0  11  12       59.23       76.88     19.45 o 
   1  11  12      726.46      714.91     25.74 o 
   2  11  12       43.31       39.35     13.47 o 
   3  11  12      253.26      243.98     19.51 o 
   4  11  12       44.80       62.53     18.90 o 
   5  11  12       22.37       12.54      7.50 o 
   6  11  12      231.54      245.24     11.62 o 
   7  11  12      165.76      191.96     22.43 o 
   8  11  12       51.82       37.15     11.25 o 
  -7  12  12      349.49      319.85     28.57 o 
  -6  12  12       94.70       76.92     23.32 o 
  -5  12  12      138.32      126.85     28.19 o 
  -4  12  12       75.51       67.03     19.56 o 
  -3  12  12       35.84       28.22     10.80 o 
  -2  12  12      128.52      113.80     28.81 o 
  -1  12  12       50.80       51.40     14.07 o 
   0  12  12      277.24      271.16     15.49 o 
   1  12  12       49.79       48.04     13.78 o 
   2  12  12      128.05      120.59     33.44 o 
   3  12  12       35.82       34.93     10.66 o 
   4  12  12       78.54       57.06     18.18 o 
   5  12  12      140.60      143.07     49.60 o 
   6  12  12       97.58       75.69     20.60 o 
   7  12  12      348.44      362.70     27.56 o 
  -5  13  12        0.51       13.63      7.59 o 
  -4  13  12       32.71       27.43     10.82 o 
  -3  13  12      318.06      334.80     21.32 o 
  -2  13  12       38.34       31.28     11.14 o 
  -1  13  12      349.51      338.64     14.79 o 
   0  13  12       95.24       80.34     25.39 o 
   1  13  12      336.60      340.04     20.49 o 
   2  13  12       39.67       37.17     14.82 o 
   3  13  12      316.02      324.23     15.36 o 
   4  13  12       33.90       33.82      8.47 o 
   5  13  12        0.20       -0.88      8.89 o 
  -4  14  12       74.26       51.57     17.53 o 
  -3  14  12      560.88      550.14     18.33 o 
  -2  14  12       38.79       38.90     12.30 o 
  -1  14  12      121.46      129.84     37.28 o 
   0  14  12      114.26       91.63     25.15 o 
   1  14  12      113.16      117.47     31.19 o 
   2  14  12       39.84       29.65     10.25 o 
   3  14  12      558.79      558.20     23.33 o 
   4  14  12       75.89       65.29     20.71 o 
   1   0  13     1007.53     1001.51     18.90 o 
   2   0  13        0.21        1.42      1.38 o 
   3   0  13     2435.51     2513.79     57.13 o 
   4   0  13      236.17      266.70      8.70 o 
   5   0  13     3149.13     3097.90     42.71 o 
   6   0  13     2088.22     2146.86     43.57 o 
   7   0  13     3587.13     3798.05     63.39 o 
   8   0  13      142.85      126.31     24.79 o 
   9   0  13       13.58        9.98      5.26 o 
  10   0  13      161.66      116.69     30.24 o 
  11   0  13      250.87      231.54     17.16 o 
 -11   1  13      133.95       98.77     39.88 o 
 -10   1  13        1.14        5.46      4.13 o 
  -9   1  13      113.78      103.81     26.75 o 
  -8   1  13      223.43      221.00     11.20 o 
  -7   1  13      169.17      166.81     10.83 o 
  -6   1  13     1809.88     1736.70     39.79 o 
  -5   1  13     1310.33     1292.48     25.33 o 
  -4   1  13      195.85      187.43      5.94 o 
  -3   1  13     1274.43     1285.40     26.92 o 
  -2   1  13      444.49      406.84     10.45 o 
  -1   1  13      357.03      346.91     11.32 o 
   0   1  13     1943.38     1933.01     41.52 o 
   1   1  13      358.08      373.91      9.26 o 
   2   1  13      425.48      393.90      8.30 o 
   3   1  13     1298.01     1347.23     26.13 o 
   4   1  13      185.69      196.63     14.57 o 
   5   1  13     1311.11     1369.05     23.61 o 
   6   1  13     1775.15     1778.37     50.97 o 
   7   1  13      170.25      153.52     12.00 o 
   8   1  13      225.24      223.11     15.66 o 
   9   1  13      111.24      107.68     25.59 o 
  10   1  13        1.03       -3.85      8.05 o 
  11   1  13      129.12       95.92     32.78 o 
 -11   2  13       48.15       46.98     11.69 o 
 -10   2  13       14.65        8.92      6.04 o 
  -9   2  13       89.85       87.19     21.71 o 
  -8   2  13      187.39      171.37     16.20 o 
  -7   2  13      224.27      232.45     18.95 o 
  -6   2  13     1084.35     1060.67     23.89 o 
  -5   2  13      284.30      295.62      7.19 o 
  -4   2  13     3203.80     3254.41     66.66 o 
  -3   2  13       33.86       26.97      6.03 o 
  -2   2  13      660.09      693.80     18.47 o 
  -1   2  13       22.41       20.45      6.36 o 
   0   2  13      502.36      558.99     25.62 o 
   1   2  13       24.56       20.45      7.15 o 
   2   2  13      690.03      711.10     18.15 o 
   3   2  13       35.28       39.67      5.53 o 
   4   2  13     3209.12     3389.68     59.10 o 
   5   2  13      276.15      283.06      8.05 o 
   6   2  13     1099.37     1135.91     30.49 o 
   7   2  13      214.40      222.49     11.25 o 
   8   2  13      181.54      157.19     30.23 o 
   9   2  13       89.21       84.62     17.02 o 
  10   2  13       15.15        6.67      6.97 o 
  11   2  13       50.37       44.20     17.12 o 
 -11   3  13      108.09       55.14     17.90 o 
 -10   3  13      214.13      220.55     31.37 o 
  -9   3  13       58.08       52.29     14.73 o 
  -8   3  13      179.94      198.05     34.39 o 
  -7   3  13      256.30      249.22     18.40 o 
  -6   3  13       33.36       37.83      7.69 o 
  -5   3  13      306.27      307.24      9.45 o 
  -4   3  13      350.34      356.42     14.63 o 
  -3   3  13      139.22      129.19     11.05 o 
  -2   3  13      789.22      829.61     18.44 o 
  -1   3  13      789.64      823.06     20.26 o 
   0   3  13     1322.19     1454.31     31.99 o 
   1   3  13      787.89      765.24     22.27 o 
   2   3  13      800.96      834.24     14.61 o 
   3   3  13      139.35      135.54      6.18 o 
   4   3  13      362.52      354.09     12.31 o 
   5   3  13      298.81      289.00     10.57 o 
   6   3  13       39.16       31.23      9.65 o 
   7   3  13      268.18      282.64     16.78 o 
   8   3  13      182.85      189.46      9.44 o 
   9   3  13       57.87       45.86     14.64 o 
  10   3  13      210.48      235.62     20.20 o 
  11   3  13      107.71       77.41     27.26 o 
 -11   4  13       71.41       63.01     15.26 o 
 -10   4  13       24.33       20.13      6.87 o 
  -9   4  13      329.01      335.58     19.69 o 
  -8   4  13       57.91       63.21     15.96 o 
  -7   4  13     1178.45     1170.03     37.72 o 
  -6   4  13      197.38      191.46      7.95 o 
  -5   4  13      959.52      966.38     16.33 o 
  -4   4  13      554.47      522.83     12.06 o 
  -3   4  13      221.52      212.61      8.28 o 
  -2   4  13       49.69       62.30      5.94 o 
  -1   4  13     4386.40     4361.80     51.36 o 
   0   4  13        3.25       -0.58      3.71 o 
   1   4  13     4289.15     4126.05    104.39 o 
   2   4  13       47.28       48.39      3.81 o 
   3   4  13      232.21      220.62      5.24 o 
   4   4  13      545.02      537.41      8.85 o 
   5   4  13      959.67      942.36     23.47 o 
   6   4  13      200.35      185.15      8.93 o 
   7   4  13     1200.41     1115.39     38.69 o 
   8   4  13       58.16       59.52     19.71 o 
   9   4  13      323.78      323.72     21.31 o 
  10   4  13       23.75       23.94     12.25 o 
  11   4  13       72.62       64.47     24.08 o 
 -11   5  13       11.64       17.92      8.83 o 
 -10   5  13       20.21       15.68      9.29 o 
  -9   5  13      162.90      197.26     16.76 o 
  -8   5  13      516.41      558.56     27.77 o 
  -7   5  13      126.66      128.74     25.18 o 
  -6   5  13      337.37      305.14      8.56 o 
  -5   5  13      154.31      144.10      6.97 o 
  -4   5  13      155.62      128.57      8.78 o 
  -3   5  13     1503.88     1544.51     25.54 o 
  -2   5  13      371.71      364.43      9.13 o 
  -1   5  13     1286.93     1350.18     28.01 o 
   0   5  13       73.37       59.39     13.19 o 
   1   5  13     1287.30     1382.43     29.95 o 
   2   5  13      359.96      370.03      9.46 o 
   3   5  13     1501.92     1510.18     22.41 o 
   4   5  13      144.80      126.27      7.40 o 
   5   5  13      153.90      136.62      8.67 o 
   6   5  13      339.32      338.60      9.75 o 
   7   5  13      125.86      116.41     11.52 o 
   8   5  13      530.72      566.91     27.53 o 
   9   5  13      165.33      176.58     13.38 o 
  10   5  13       20.72       18.03      9.71 o 
  11   5  13       11.55        9.71      9.93 o 
 -10   6  13        3.83        8.04      5.96 o 
  -9   6  13        0.21        6.74      6.69 o 
  -8   6  13      149.53      127.46     29.90 o 
  -7   6  13       20.34       19.92      8.37 o 
  -6   6  13      168.05      178.73      7.07 o 
  -5   6  13      993.94      983.19     19.41 o 
  -4   6  13      334.44      370.85     12.56 o 
  -3   6  13      262.02      266.68      9.90 o 
  -2   6  13      468.37      465.11     14.66 o 
  -1   6  13      403.28      394.97     10.98 o 
   0   6  13       36.92       31.90      7.14 o 
   1   6  13      416.68      429.02      9.95 o 
   2   6  13      478.35      478.15      9.74 o 
   3   6  13      241.84      229.36     10.79 o 
   4   6  13      325.04      312.45      8.54 o 
   5   6  13      990.43      989.30     21.16 o 
   6   6  13      165.15      177.32     12.00 o 
   7   6  13       22.36       31.64      7.78 o 
   8   6  13      154.80      121.04     32.16 o 
   9   6  13        0.35        2.98      5.08 o 
  10   6  13        4.32       13.15      8.38 o 
 -10   7  13       66.55       46.51     18.30 o 
  -9   7  13       45.02       38.01     14.63 o 
  -8   7  13       60.72       59.15     14.00 o 
  -7   7  13       57.30       41.14     12.52 o 
  -6   7  13       82.92       81.81      6.13 o 
  -5   7  13       91.43       68.53     11.08 o 
  -4   7  13      893.31      860.11     18.73 o 
  -3   7  13     1548.29     1585.54     29.15 o 
  -2   7  13        5.40        0.98      6.16 o 
  -1   7  13      294.99      318.38     11.23 o 
   0   7  13       58.79       49.32     10.92 o 
   1   7  13      271.02      267.22     10.44 o 
   2   7  13        6.16        7.60      3.53 o 
   3   7  13     1564.00     1584.39     27.00 o 
   4   7  13      885.02      914.65     22.48 o 
   5   7  13       87.98       66.65     13.76 o 
   6   7  13       77.73       87.12      8.03 o 
   7   7  13       57.73       47.05     11.19 o 
   8   7  13       56.19       47.45     11.42 o 
   9   7  13       46.94       42.67     15.28 o 
  10   7  13       66.73       49.80     22.30 o 
  -9   8  13       39.58       30.30     11.82 o 
  -8   8  13      727.64      766.40     23.26 o 
  -7   8  13       18.47       16.34      5.88 o 
  -6   8  13      222.94      207.18      9.70 o 
  -5   8  13      461.82      457.47     16.00 o 
  -4   8  13      299.22      319.59     10.19 o 
  -3   8  13     2052.80     2088.99     36.87 o 
  -2   8  13      105.20      108.92      9.69 o 
  -1   8  13     1383.76     1379.37     34.97 o 
   0   8  13        7.20       12.24      4.37 o 
   1   8  13     1380.19     1424.10     25.49 o 
   2   8  13      100.84      121.46     17.25 o 
   3   8  13     2056.99     2153.98     46.92 o 
   4   8  13      289.86      319.37     17.88 o 
   5   8  13      445.26      413.49     11.68 o 
   6   8  13      219.13      202.62     33.76 o 
   7   8  13       18.90       20.43      8.48 o 
   8   8  13      735.75      773.11     21.78 o 
   9   8  13       42.25       27.01      9.85 o 
  -9   9  13       55.99       59.25     15.65 o 
  -8   9  13       72.74       40.05     15.33 o 
  -7   9  13       35.85       37.71     12.12 o 
  -6   9  13      239.39      239.82     20.33 o 
  -5   9  13      150.31      134.48     10.26 o 
  -4   9  13       67.58       71.03     13.52 o 
  -3   9  13       93.55       94.36     15.46 o 
  -2   9  13      497.87      472.42     15.11 o 
  -1   9  13     1574.01     1505.59     41.02 o 
   0   9  13      289.89      257.33     14.46 o 
   1   9  13     1556.49     1569.19     31.79 o 
   2   9  13      477.90      495.07     17.25 o 
   3   9  13       88.81       83.84     20.51 o 
   4   9  13       74.46       88.68      8.58 o 
   5   9  13      153.93      124.48     10.44 o 
   6   9  13      236.06      301.77     25.55 o 
   7   9  13       36.33       27.56     14.11 o 
   8   9  13       74.08       69.98     15.74 o 
   9   9  13       54.15       37.04     12.52 o 
  -8  10  13       74.25       51.41     15.94 o 
  -7  10  13      230.86      250.37     19.66 o 
  -6  10  13      174.77      176.38     28.63 o 
  -5  10  13       32.24       26.70      7.48 o 
  -4  10  13       16.44       14.90      4.29 o 
  -3  10  13     1044.47     1071.79     31.72 o 
  -2  10  13      427.38      491.33     19.96 o 
  -1  10  13       96.06       91.61     14.40 o 
   0  10  13     1030.95     1073.39     55.85 o 
   1  10  13      104.25      103.17     19.82 o 
   2  10  13      428.38      428.43     18.15 o 
   3  10  13     1043.44     1110.11     48.77 o 
   4  10  13       16.24       17.65      8.05 o 
   5  10  13       35.54       28.74     18.95 o 
   6  10  13      175.17      191.13     20.05 o 
   7  10  13      239.82      272.41     13.39 o 
   8  10  13       74.32       45.49     16.31 o 
  -7  11  13       14.01       15.70      8.88 o 
  -6  11  13      262.85      248.10     16.17 o 
  -5  11  13      125.43      130.43     11.76 o 
  -4  11  13      265.31      263.01     30.62 o 
  -3  11  13       17.95       17.65      7.98 o 
  -2  11  13       82.58       75.21     13.71 o 
  -1  11  13       86.57       77.80     19.26 o 
   0  11  13        5.49       11.71      6.15 o 
   1  11  13       86.53       89.22     21.53 o 
   2  11  13       85.92       80.96     27.35 o 
   3  11  13       18.50       12.19      4.99 o 
   4  11  13      263.07      222.29     57.55 o 
   5  11  13      122.88      109.93     34.60 o 
   6  11  13      269.46      282.31     18.56 o 
   7  11  13       13.25        9.57      5.77 o 
  -6  12  13        6.48       11.90      6.77 o 
  -5  12  13      239.52      284.84     19.06 o 
  -4  12  13      326.25      346.50     18.73 o 
  -3  12  13       61.39       62.07     17.69 o 
  -2  12  13       81.96       85.92     23.30 o 
  -1  12  13      178.47      196.24     23.58 o 
   0  12  13       51.20       65.76     15.47 o 
   1  12  13      181.71      134.86     32.35 o 
   2  12  13       74.70       65.33     20.36 o 
   3  12  13       63.42       62.29     19.18 o 
   4  12  13      333.79      389.65     22.62 o 
   5  12  13      244.01      196.20     56.86 o 
   6  12  13        5.41       -1.08     10.49 o 
  -5  13  13       29.02       23.53     11.41 o 
  -4  13  13      249.84      255.47     15.47 o 
  -3  13  13       29.57       21.24     11.49 o 
  -2  13  13      286.36      303.47     23.62 o 
  -1  13  13      122.71      114.38     39.34 o 
   0  13  13       21.12       12.59      8.01 o 
   1  13  13      122.21      108.37     28.72 o 
   2  13  13      283.17      316.19     35.91 o 
   3  13  13       31.08       24.99     10.86 o 
   4  13  13      257.13      320.94     19.46 o 
   5  13  13       28.56       19.67     10.68 o 
  -3  14  13      328.71      356.60     33.79 o 
  -2  14  13       25.35       25.52     10.15 o 
  -1  14  13      357.99      365.12     26.67 o 
   0  14  13      453.51      486.48     17.42 o 
   1  14  13      352.55      362.49     16.90 o 
   2  14  13       22.70       18.77      7.90 o 
   3  14  13      332.83      341.82     18.08 o 
   0   0  14       33.54       37.05      4.19 o 
   1   0  14     3134.68     3226.11     58.35 o 
   2   0  14       20.60       18.60      5.10 o 
   3   0  14     1381.65     1308.27     41.23 o 
   4   0  14      481.33      499.42     22.76 o 
   5   0  14     1896.68     1866.99     42.50 o 
   6   0  14      150.11      123.64     11.41 o 
   7   0  14       31.45       25.46      6.92 o 
   8   0  14      140.95      148.44     12.77 o 
   9   0  14      106.57      113.93     26.34 o 
  10   0  14      311.49      352.19     17.58 o 
  11   0  14       89.98       60.68     19.27 o 
 -11   1  14       47.23       34.71     17.04 o 
 -10   1  14      132.81      117.51     29.43 o 
  -9   1  14      374.63      408.68     16.98 o 
  -8   1  14       28.13       29.85      8.32 o 
  -7   1  14      320.75      290.71     14.54 o 
  -6   1  14     1615.36     1619.76     39.15 o 
  -5   1  14     1712.89     1679.08     29.87 o 
  -4   1  14     1461.85     1522.55     39.31 o 
  -3   1  14       72.32       75.18      4.85 o 
  -2   1  14     1074.22     1112.73     45.31 o 
  -1   1  14      591.49      564.65     14.92 o 
   0   1  14     1089.20     1153.50     22.76 o 
   1   1  14      594.42      590.26     13.86 o 
   2   1  14     1097.53     1113.00     26.21 o 
   3   1  14       66.89       73.53      7.75 o 
   4   1  14     1419.69     1500.90     29.19 o 
   5   1  14     1739.60     1775.49     37.55 o 
   6   1  14     1618.15     1658.45     40.72 o 
   7   1  14      310.97      295.42     13.15 o 
   8   1  14       27.25       35.44      8.88 o 
   9   1  14      380.49      380.84     14.25 o 
  10   1  14      137.74       93.26     29.73 o 
  11   1  14       47.53       29.15     12.72 o 
 -11   2  14       35.54       21.69     17.92 o 
 -10   2  14      107.73       70.65     16.27 o 
  -9   2  14        2.47        8.25      5.52 o 
  -8   2  14     1024.83     1036.82     29.32 o 
  -7   2  14      542.47      550.43     20.68 o 
  -6   2  14      247.16      232.22     11.56 o 
  -5   2  14      834.10      819.75     19.99 o 
  -4   2  14      181.27      185.07      4.55 o 
  -3   2  14      282.46      294.85     12.84 o 
  -2   2  14      156.36      148.53      8.35 o 
  -1   2  14      146.13      158.97      8.32 o 
   0   2  14     1120.33     1249.76     29.27 o 
   1   2  14      140.52      145.45     10.95 o 
   2   2  14      163.63      164.62      9.11 o 
   3   2  14      287.48      279.87      8.09 o 
   4   2  14      176.16      184.73      6.12 o 
   5   2  14      832.65      822.83     21.54 o 
   6   2  14      234.04      243.97     15.37 o 
   7   2  14      539.21      502.26     17.75 o 
   8   2  14     1039.59     1013.54     27.13 o 
   9   2  14        1.99        2.05      6.25 o 
  10   2  14      105.43       93.64     27.97 o 
  11   2  14       37.61       28.24     11.82 o 
 -11   3  14       19.43       13.03     10.83 o 
 -10   3  14      152.68      133.30     30.34 o 
  -9   3  14        6.17        9.57      5.98 o 
  -8   3  14      241.75      271.35     13.90 o 
  -7   3  14      188.29      195.52     16.00 o 
  -6   3  14      423.16      419.75     20.70 o 
  -5   3  14       97.30       92.53     11.54 o 
  -4   3  14      184.98      181.78      7.36 o 
  -3   3  14      595.13      573.51     15.49 o 
  -2   3  14      451.62      415.06     13.81 o 
  -1   3  14      824.18      868.20     22.94 o 
   0   3  14        3.02        7.24      4.11 o 
   1   3  14      813.79      859.96     35.41 o 
   2   3  14      451.65      431.11      8.38 o 
   3   3  14      597.88      573.98     15.65 o 
   4   3  14      184.71      192.16      7.23 o 
   5   3  14       99.85       87.37      7.26 o 
   6   3  14      422.56      400.29     19.42 o 
   7   3  14      192.64      214.05     11.78 o 
   8   3  14      246.30      236.85     14.79 o 
   9   3  14        5.44       11.46      6.10 o 
  10   3  14      149.82      135.17     28.86 o 
  11   3  14       20.46       14.64     10.72 o 
 -11   4  14      193.59      157.66     45.21 o 
 -10   4  14       37.74       31.99      9.64 o 
  -9   4  14       53.76       55.09     11.79 o 
  -8   4  14      334.67      325.54     16.00 o 
  -7   4  14      131.87      151.84     30.26 o 
  -6   4  14       85.07      106.69     18.07 o 
  -5   4  14     1106.35     1145.03     24.51 o 
  -4   4  14      193.99      192.39      6.87 o 
  -3   4  14      226.41      267.88      9.54 o 
  -2   4  14      992.07     1029.15     23.28 o 
  -1   4  14      543.48      548.15     33.47 o 
   0   4  14      900.03     1092.61     24.48 o 
   1   4  14      514.23      524.30     16.01 o 
   2   4  14      978.61     1021.87     24.61 o 
   3   4  14      225.45      237.64      7.35 o 
   4   4  14      186.01      187.63      7.48 o 
   5   4  14     1118.39     1138.38     22.59 o 
   6   4  14       90.48      106.33      7.66 o 
   7   4  14      130.62      135.70     23.51 o 
   8   4  14      328.32      324.91     19.60 o 
   9   4  14       58.24       55.07     13.55 o 
  10   4  14       39.07       24.33      8.53 o 
  11   4  14      197.37      254.73     40.42 o 
 -10   5  14       53.25       49.65     12.36 o 
  -9   5  14      319.52      324.84     27.23 o 
  -8   5  14       56.23       56.09     17.97 o 
  -7   5  14      323.97      279.91     14.85 o 
  -6   5  14      228.16      211.79     38.98 o 
  -5   5  14      441.33      419.96     11.73 o 
  -4   5  14     1623.31     1598.99     28.06 o 
  -3   5  14      585.47      589.21     13.92 o 
  -2   5  14      311.17      313.98     15.84 o 
  -1   5  14      287.20      268.88     10.11 o 
   0   5  14      563.48      570.78     15.92 o 
   1   5  14      290.48      254.59     10.25 o 
   2   5  14      344.83      309.25     14.51 o 
   3   5  14      597.05      600.73     11.98 o 
   4   5  14     1590.43     1583.00     23.84 o 
   5   5  14      439.75      428.73     10.94 o 
   6   5  14      243.41      266.11     13.43 o 
   7   5  14      323.12      309.85     16.56 o 
   8   5  14       53.15       41.59     15.55 o 
   9   5  14      317.99      327.32     25.11 o 
  10   5  14       53.37       52.46     25.83 o 
 -10   6  14      136.54       88.62     25.80 o 
  -9   6  14       59.33       40.85     10.67 o 
  -8   6  14       66.78       71.64     16.41 o 
  -7   6  14      488.88      493.10     22.97 o 
  -6   6  14        4.07       10.74      6.60 o 
  -5   6  14      189.09      181.00     10.50 o 
  -4   6  14      514.29      477.89     13.70 o 
  -3   6  14        2.41        2.21      5.17 o 
  -2   6  14       25.06       18.32      8.60 o 
  -1   6  14        6.64        8.34      4.17 o 
   0   6  14        4.98        5.09      4.14 o 
   1   6  14        7.36        2.62      4.16 o 
   2   6  14       23.82       28.61      6.02 o 
   3   6  14        1.83        2.44      2.76 o 
   4   6  14      518.05      476.99     11.08 o 
   5   6  14      184.04      171.22      7.61 o 
   6   6  14        3.92       13.88      5.31 o 
   7   6  14      501.83      487.08     20.33 o 
   8   6  14       65.65       78.48     28.76 o 
   9   6  14       56.14       51.98     14.01 o 
  10   6  14      136.52       83.85     40.46 o 
 -10   7  14       34.19       28.51     12.48 o 
  -9   7  14      257.21      240.89     12.31 o 
  -8   7  14      173.82      135.58     34.88 o 
  -7   7  14      196.96      184.36     38.82 o 
  -6   7  14        0.20        5.92      4.81 o 
  -5   7  14       52.50       37.21      8.06 o 
  -4   7  14      739.10      684.35     29.06 o 
  -3   7  14      365.84      365.52     13.81 o 
  -2   7  14      518.38      512.30     17.09 o 
  -1   7  14       50.83       42.71     10.47 o 
   0   7  14     1563.87     1555.78     41.00 o 
   1   7  14       48.72       53.30     10.00 o 
   2   7  14      514.17      512.04     12.95 o 
   3   7  14      380.30      386.04     17.31 o 
   4   7  14      744.72      717.08     22.92 o 
   5   7  14       45.58       28.26     10.30 o 
   6   7  14        0.25        6.04      4.16 o 
   7   7  14      209.92      202.57     17.03 o 
   8   7  14      171.01      181.73     18.95 o 
   9   7  14      246.24      185.14     91.35 o 
  10   7  14       34.20       31.35     26.21 o 
  -9   8  14      196.98      188.52     20.21 o 
  -8   8  14        6.54        9.09      6.34 o 
  -7   8  14      142.64      126.61     34.52 o 
  -6   8  14      114.97       83.70     20.70 o 
  -5   8  14      131.25      133.97     10.31 o 
  -4   8  14       69.39       64.92     12.41 o 
  -3   8  14      145.47      126.91     22.18 o 
  -2   8  14       93.15       79.97     16.11 o 
  -1   8  14     1768.77     1839.34     43.02 o 
   0   8  14       97.05       95.03     14.11 o 
   1   8  14     1779.53     1762.09     38.91 o 
   2   8  14       98.27       91.51     17.51 o 
   3   8  14      142.63      101.79     12.14 o 
   4   8  14       71.14       59.34     15.09 o 
   5   8  14      131.10      126.36     10.80 o 
   6   8  14      113.66       98.44     19.16 o 
   7   8  14      144.75      142.52     13.53 o 
   8   8  14        7.08       17.46      9.00 o 
   9   8  14      195.48      232.89     35.10 o 
  -9   9  14        2.62        3.29      4.87 o 
  -8   9  14      155.67      110.83     38.25 o 
  -7   9  14       15.29       14.85      6.18 o 
  -6   9  14      137.50      115.02     27.18 o 
  -5   9  14      240.97      238.79     11.35 o 
  -4   9  14      146.61      142.76      8.69 o 
  -3   9  14      188.73      184.44     12.56 o 
  -2   9  14     1105.99     1087.32     25.75 o 
  -1   9  14      761.43      720.32     23.20 o 
   0   9  14        8.48        9.30      8.63 o 
   1   9  14      754.42      772.04     30.47 o 
   2   9  14     1064.66     1184.48     67.56 o 
   3   9  14      186.71      183.10     11.60 o 
   4   9  14      156.80      182.92     29.12 o 
   5   9  14      235.55      272.24     21.60 o 
   6   9  14      131.29      106.30     29.79 o 
   7   9  14       18.13       23.41      6.70 o 
   8   9  14      149.78      105.75     30.79 o 
   9   9  14        3.30        5.58      8.76 o 
  -8  10  14       50.01       58.12     17.26 o 
  -7  10  14        0.44        1.41      7.22 o 
  -6  10  14       47.82       50.00     13.41 o 
  -5  10  14      260.45      252.29     10.70 o 
  -4  10  14      113.34       84.86     20.29 o 
  -3  10  14       54.10       43.57     11.48 o 
  -2  10  14       71.01       72.98     17.73 o 
  -1  10  14      169.67      172.37     24.85 o 
   0  10  14      652.53      656.60     21.53 o 
   1  10  14      180.84      183.88     18.90 o 
   2  10  14       68.72       76.69     16.03 o 
   3  10  14       59.39       31.61     12.05 o 
   4  10  14      114.97       84.72     19.96 o 
   5  10  14      258.46      268.55     15.27 o 
   6  10  14       46.49       46.89     15.34 o 
   7  10  14        0.09        3.28      3.79 o 
   8  10  14       51.00       58.35     19.92 o 
  -7  11  14      239.68      277.83     23.02 o 
  -6  11  14      412.39      438.01     15.93 o 
  -5  11  14      108.89      118.29     18.90 o 
  -4  11  14       24.13       20.36      7.93 o 
  -3  11  14       99.84       78.39     19.56 o 
  -2  11  14       75.39       74.56     17.36 o 
  -1  11  14      354.31      344.09     36.78 o 
   0  11  14       31.94       19.01      8.70 o 
   1  11  14      351.83      351.14     17.54 o 
   2  11  14       78.01       97.24     22.86 o 
   3  11  14       98.32       54.63     19.64 o 
   4  11  14       22.44       16.06      9.26 o 
   5  11  14      108.79       95.72     29.77 o 
   6  11  14      418.01      443.75     18.71 o 
   7  11  14      242.87      296.15     60.53 o 
  -6  12  14      665.69      707.68     37.90 o 
  -5  12  14      102.28       66.81     24.16 o 
  -4  12  14       69.35       77.48     24.22 o 
  -3  12  14       19.90       20.39      8.80 o 
  -2  12  14      585.56      634.06     19.73 o 
  -1  12  14       11.06        7.03      6.73 o 
   0  12  14       40.65       32.89      8.37 o 
   1  12  14       11.48        8.50      7.59 o 
   2  12  14      590.30      594.93     29.81 o 
   3  12  14       19.05       21.06      8.00 o 
   4  12  14       71.65       75.29     19.17 o 
   5  12  14      103.24       63.75     22.42 o 
   6  12  14      659.46      729.76     35.93 o 
  -4  13  14       43.90       37.51     15.77 o 
  -3  13  14       97.75       74.83     23.95 o 
  -2  13  14       94.96       82.39     20.57 o 
  -1  13  14      258.42      238.13     20.23 o 
   0  13  14        9.55       15.89      9.33 o 
   1  13  14      260.36      245.37     14.10 o 
   2  13  14       95.94       75.25     24.71 o 
   3  13  14      102.67       75.54     23.79 o 
   4  13  14       43.33       34.26     14.95 o 
  -1  14  14      474.38      518.04     21.62 o 
   0  14  14        9.56       11.21      7.04 o 
   1  14  14      471.24      449.21     18.47 o 
   1   0  15      221.25      211.29      5.72 o 
   2   0  15      384.51      414.87     11.83 o 
   3   0  15       96.13       94.17      6.92 o 
   4   0  15        2.46        1.64      2.45 o 
   5   0  15     1247.83     1209.00     27.90 o 
   6   0  15      488.15      491.34     15.58 o 
   7   0  15      246.71      220.75     10.19 o 
   8   0  15       66.20       60.15     14.24 o 
   9   0  15        0.11        3.73      7.75 o 
  10   0  15       45.93       38.08     12.27 o 
  11   0  15       12.00       17.07      8.34 o 
 -11   1  15       39.20       18.34     10.29 o 
 -10   1  15       46.16       27.45      9.00 o 
  -9   1  15      107.79       86.76     22.15 o 
  -8   1  15      313.29      278.96     34.00 o 
  -7   1  15       90.68       88.06     24.55 o 
  -6   1  15       14.24       12.20      4.53 o 
  -5   1  15     1141.98     1157.17     20.98 o 
  -4   1  15     2009.12     1968.35     43.75 o 
  -3   1  15      996.06     1031.08     32.54 o 
  -2   1  15     2308.63     2365.66     62.83 o 
  -1   1  15      281.13      280.28     10.22 o 
   0   1  15      428.77      404.99      9.83 o 
   1   1  15      287.64      292.30      9.38 o 
   2   1  15     2267.23     2333.53     43.44 o 
   3   1  15      995.83     1070.24     22.61 o 
   4   1  15     2049.33     1995.32     38.90 o 
   5   1  15     1129.55     1159.23     24.47 o 
   6   1  15       11.86       17.79      6.55 o 
   7   1  15       85.00       85.05     13.60 o 
   8   1  15      319.02      296.06     13.18 o 
   9   1  15      108.72       78.49     18.48 o 
  10   1  15       47.47       21.79      8.29 o 
  11   1  15       39.03       21.18      9.51 o 
 -11   2  15       80.31       73.81     27.29 o 
 -10   2  15       34.18       44.97     19.98 o 
  -9   2  15       20.21       13.15      6.93 o 
  -8   2  15       91.79      103.18     22.12 o 
  -7   2  15       23.16       18.11      6.29 o 
  -6   2  15      121.14      115.33     11.87 o 
  -5   2  15     1133.60     1206.56     24.66 o 
  -4   2  15      596.55      538.02     12.08 o 
  -3   2  15      304.81      318.48     11.00 o 
  -2   2  15       21.57       21.86      9.12 o 
  -1   2  15      864.54      905.10     26.43 o 
   0   2  15       26.45       46.99     11.22 o 
   1   2  15      870.03      886.22     27.19 o 
   2   2  15       21.65       20.23      4.15 o 
   3   2  15      309.46      298.74      9.28 o 
   4   2  15      584.67      572.10     24.26 o 
   5   2  15     1151.08     1209.34     28.10 o 
   6   2  15      129.29      139.57      8.18 o 
   7   2  15       25.68       22.25      6.37 o 
   8   2  15       94.61       99.79     21.01 o 
   9   2  15       22.55       20.17      6.46 o 
  10   2  15       36.88       39.08      9.82 o 
  11   2  15       81.33       78.00     22.18 o 
 -11   3  15       95.57      102.33     28.26 o 
 -10   3  15       83.41       90.90     22.15 o 
  -9   3  15       92.72      100.07     17.95 o 
  -8   3  15       54.37       61.19     14.26 o 
  -7   3  15      301.26      294.25     13.51 o 
  -6   3  15      608.26      643.55     22.60 o 
  -5   3  15      442.00      418.74     15.73 o 
  -4   3  15      412.93      389.10     10.76 o 
  -3   3  15      944.67      893.86     17.95 o 
  -2   3  15      613.29      552.90     45.55 o 
  -1   3  15       26.89       26.60      7.53 o 
   0   3  15      355.95      369.93     14.25 o 
   1   3  15       27.72       27.12     11.66 o 
   2   3  15      623.50      587.74     18.97 o 
   3   3  15      939.53      923.25     16.92 o 
   4   3  15      412.32      380.43     15.78 o 
   5   3  15      451.41      422.03     17.36 o 
   6   3  15      599.70      673.42     21.58 o 
   7   3  15      296.55      284.06     15.57 o 
   8   3  15       57.46       48.97     13.64 o 
   9   3  15       85.99       87.89     25.71 o 
  10   3  15       81.22       62.31     17.62 o 
  11   3  15       94.76       83.89     31.24 o 
 -10   4  15        5.58        8.20      7.85 o 
  -9   4  15       73.06       85.36     16.70 o 
  -8   4  15      611.62      626.70     26.84 o 
  -7   4  15      343.69      330.66     19.78 o 
  -6   4  15      227.81      208.41     14.22 o 
  -5   4  15       92.92       83.88      8.24 o 
  -4   4  15      294.95      273.89     13.16 o 
  -3   4  15      671.98      653.21     13.61 o 
  -2   4  15      266.07      269.00     10.02 o 
  -1   4  15     1392.68     1375.80     24.68 o 
   0   4  15      183.39      185.17      7.23 o 
   1   4  15     1356.53     1339.17     63.37 o 
   2   4  15      269.71      269.09     25.23 o 
   3   4  15      667.77      641.46     11.55 o 
   4   4  15      302.42      294.43      8.57 o 
   5   4  15       91.91       87.53      6.46 o 
   6   4  15      227.81      215.76      9.12 o 
   7   4  15      338.00      310.79      9.68 o 
   8   4  15      604.32      597.81     15.29 o 
   9   4  15       72.22       58.75     19.98 o 
  10   4  15        6.04        3.12      5.54 o 
 -10   5  15      223.14      156.57     36.97 o 
  -9   5  15       14.64       16.21      7.28 o 
  -8   5  15      129.95      109.31     24.59 o 
  -7   5  15      273.41      293.64     17.48 o 
  -6   5  15      155.02      168.75     18.70 o 
  -5   5  15       87.58      111.32     13.45 o 
  -4   5  15      662.78      627.56     14.92 o 
  -3   5  15       34.72       35.75      7.10 o 
  -2   5  15      302.38      308.60     10.84 o 
  -1   5  15      756.52      796.71     14.93 o 
   0   5  15       69.79       86.42      7.48 o 
   1   5  15      764.94      778.85     48.71 o 
   2   5  15      304.00      290.31     10.27 o 
   3   5  15       32.37       34.81      5.20 o 
   4   5  15      682.05      661.88     13.70 o 
   5   5  15       83.40       80.30      6.08 o 
   6   5  15      150.09      156.40      7.75 o 
   7   5  15      272.07      286.39     10.87 o 
   8   5  15      130.19      100.48     47.67 o 
   9   5  15       15.23       16.85     10.73 o 
  10   5  15      225.26      193.89     67.34 o 
 -10   6  15      342.60      333.57     18.02 o 
  -9   6  15       89.20       74.23     16.44 o 
  -8   6  15       17.61       24.16     10.02 o 
  -7   6  15      264.80      228.98     14.17 o 
  -6   6  15      107.78       86.81     18.09 o 
  -5   6  15      115.22      100.56      7.13 o 
  -4   6  15      578.78      595.68     21.30 o 
  -3   6  15     2286.46     2318.31     53.27 o 
  -2   6  15       86.82      108.58     20.85 o 
  -1   6  15      220.35      228.63      8.01 o 
   0   6  15      111.94      104.25     10.40 o 
   1   6  15      222.79      227.96      8.66 o 
   2   6  15       86.35       91.22     13.26 o 
   3   6  15     2303.91     2310.04     68.69 o 
   4   6  15      572.76      579.00     15.67 o 
   5   6  15      109.52       98.12     22.47 o 
   6   6  15      106.08       82.15     23.14 o 
   7   6  15      270.47      252.84     18.93 o 
   8   6  15       19.46       13.57     10.73 o 
   9   6  15       88.71       50.75     33.02 o 
  10   6  15      345.34      337.91     25.69 o 
  -9   7  15      131.04      131.16     31.65 o 
  -8   7  15       15.87        4.96      6.20 o 
  -7   7  15       45.13       41.50     12.03 o 
  -6   7  15      258.36      276.83     17.72 o 
  -5   7  15      274.20      275.11     11.78 o 
  -4   7  15      635.02      602.79     16.43 o 
  -3   7  15     1370.67     1337.88     28.83 o 
  -2   7  15      941.64      956.40     27.39 o 
  -1   7  15      275.73      274.47     13.01 o 
   0   7  15      325.98      313.52     12.12 o 
   1   7  15      272.36      253.61     12.26 o 
   2   7  15      934.83      949.88     34.29 o 
   3   7  15     1359.66     1420.39     33.22 o 
   4   7  15      644.15      588.93     23.77 o 
   5   7  15      275.62      303.17     18.56 o 
   6   7  15      250.60      258.38     13.02 o 
   7   7  15       45.45       29.87      9.12 o 
   8   7  15       15.05       12.21     11.02 o 
   9   7  15      131.47      114.63     54.84 o 
  -9   8  15      185.47      189.44     19.69 o 
  -8   8  15      105.63       77.02     21.95 o 
  -7   8  15        1.68        8.57      7.18 o 
  -6   8  15      173.47      197.07     15.96 o 
  -5   8  15      192.40      201.69      9.77 o 
  -4   8  15      222.20      241.60      8.25 o 
  -3   8  15      407.92      426.62     15.19 o 
  -2   8  15      206.95      186.49      9.65 o 
  -1   8  15      442.13      437.34     17.81 o 
   0   8  15      385.22      375.81     18.20 o 
   1   8  15      434.06      449.14     16.93 o 
   2   8  15      198.19      185.96      8.38 o 
   3   8  15      409.46      431.38     16.24 o 
   4   8  15      225.37      246.76     16.66 o 
   5   8  15      187.62      192.91     21.96 o 
   6   8  15      178.01      188.94     14.16 o 
   7   8  15        1.46        2.62      5.60 o 
   8   8  15      106.59       84.95     21.09 o 
   9   8  15      185.41      156.40     54.84 o 
  -8   9  15       50.76       43.92     14.09 o 
  -7   9  15       53.25       36.61     13.50 o 
  -6   9  15       80.57       77.80     16.84 o 
  -5   9  15       18.14       17.17      4.78 o 
  -4   9  15      423.91      419.28     12.38 o 
  -3   9  15      575.73      603.79     21.12 o 
  -2   9  15       96.26       93.97     16.80 o 
  -1   9  15     1405.23     1505.52     81.04 o 
   0   9  15     1162.81     1286.13     36.63 o 
   1   9  15     1435.43     1466.55     52.91 o 
   2   9  15       88.52       80.09      8.98 o 
   3   9  15      565.17      554.13     19.96 o 
   4   9  15      428.84      429.71     15.09 o 
   5   9  15       18.71       13.72      6.38 o 
   6   9  15       82.84       76.46     15.47 o 
   7   9  15       53.09       38.38     14.85 o 
   8   9  15       49.52       41.96     12.79 o 
  -7  10  15      113.95       98.47     27.88 o 
  -6  10  15      106.50       84.28     25.93 o 
  -5  10  15       55.61       54.51     13.28 o 
  -4  10  15      213.94      235.49     21.28 o 
  -3  10  15     1041.78     1051.46     31.16 o 
  -2  10  15      623.20      615.18     19.82 o 
  -1  10  15      254.29      289.48     14.14 o 
   0  10  15      457.63      466.76     26.12 o 
   1  10  15      250.07      292.23     22.39 o 
   2  10  15      625.71      604.77     19.59 o 
   3  10  15     1028.02     1009.32     36.53 o 
   4  10  15      217.75      208.46     50.25 o 
   5  10  15       51.65       46.50     15.37 o 
   6  10  15      103.09       82.98     22.42 o 
   7  10  15      111.96       83.59     23.85 o 
  -6  11  15      294.28      274.45     17.95 o 
  -5  11  15       48.35       45.81     14.49 o 
  -4  11  15       60.18       45.27     10.82 o 
  -3  11  15       90.76       95.34     28.28 o 
  -2  11  15      253.28      248.96     28.82 o 
  -1  11  15       83.10       71.26     14.04 o 
   0  11  15       16.02       13.97      8.05 o 
   1  11  15       84.05       67.28     17.47 o 
   2  11  15      249.38      256.37     20.91 o 
   3  11  15       90.95       94.96     24.10 o 
   4  11  15       64.60       52.74     16.57 o 
   5  11  15       47.71       41.78     19.22 o 
   6  11  15      285.46      290.21     29.83 o 
  -5  12  15       62.65       57.23     20.26 o 
  -4  12  15      104.44       85.16     28.91 o 
  -3  12  15       28.14       33.23     10.13 o 
  -2  12  15       29.73       23.59     10.02 o 
  -1  12  15       26.65       37.15     11.52 o 
   0  12  15      312.06      331.63     19.05 o 
   1  12  15       26.46       26.10      9.77 o 
   2  12  15       30.35       30.49     11.97 o 
   3  12  15       27.71       25.33      8.94 o 
   4  12  15      103.33       87.17     24.10 o 
   5  12  15       60.65       69.27     24.50 o 
  -3  13  15      236.92      246.10     47.28 o 
  -2  13  15       14.43       11.03      6.47 o 
  -1  13  15      112.35       89.40     33.58 o 
   0  13  15      110.47       99.62     29.84 o 
   1  13  15      114.79      103.45     30.17 o 
   2  13  15       16.90       14.80      6.65 o 
   3  13  15      230.81      265.57     35.63 o 
   0   0  16      249.55      255.27     12.85 o 
   1   0  16     2512.90     2620.27     46.60 o 
   2   0  16        7.83       10.98      4.61 o 
   3   0  16      711.85      708.97     16.19 o 
   4   0  16       86.88       70.12      7.54 o 
   5   0  16     2866.83     2849.99     63.19 o 
   6   0  16      253.13      237.97     13.25 o 
   7   0  16       38.61       58.52     10.17 o 
   8   0  16      243.13      210.40     20.80 o 
   9   0  16        4.37        6.22      6.48 o 
  10   0  16      115.31       86.97     35.95 o 
 -10   1  16       57.90       48.20     11.67 o 
  -9   1  16      506.60      582.35     22.62 o 
  -8   1  16       86.09       67.08     17.81 o 
  -7   1  16       63.05       52.93     11.48 o 
  -6   1  16     1192.80     1195.66     39.91 o 
  -5   1  16        3.31        6.11      3.76 o 
  -4   1  16      554.21      534.42     17.73 o 
  -3   1  16      644.92      637.75     18.64 o 
  -2   1  16       83.34       60.16     11.87 o 
  -1   1  16      714.38      747.16     16.87 o 
   0   1  16      407.55      406.61     23.14 o 
   1   1  16      710.99      730.35     14.56 o 
   2   1  16       80.17       68.50     12.23 o 
   3   1  16      633.30      634.45     15.90 o 
   4   1  16      559.74      531.89     22.77 o 
   5   1  16        3.98        0.70      5.82 o 
   6   1  16     1191.40     1125.25     29.06 o 
   7   1  16       57.90       38.07     12.47 o 
   8   1  16       90.90       74.67     19.00 o 
   9   1  16      513.07      545.49     15.08 o 
  10   1  16       55.91       47.49     14.84 o 
 -10   2  16        4.84        2.89      6.32 o 
  -9   2  16      392.03      377.94     22.99 o 
  -8   2  16      189.89      204.03     45.19 o 
  -7   2  16      100.83      125.38     12.75 o 
  -6   2  16      437.58      410.51     15.46 o 
  -5   2  16      139.01      112.06     15.33 o 
  -4   2  16      790.13      800.97     18.05 o 
  -3   2  16      178.94      158.52     12.19 o 
  -2   2  16      128.21      136.51     32.13 o 
  -1   2  16     1478.60     1553.26     37.75 o 
   0   2  16      393.04      397.26     14.18 o 
   1   2  16     1476.15     1454.16     35.94 o 
   2   2  16      122.84      125.24      4.50 o 
   3   2  16      181.99      186.26     11.09 o 
   4   2  16      811.16      830.45     23.54 o 
   5   2  16      143.10      118.44     12.25 o 
   6   2  16      428.42      452.89     19.64 o 
   7   2  16       98.37      105.91     22.06 o 
   8   2  16      190.27      215.30     11.92 o 
   9   2  16      396.70      404.55     13.40 o 
  10   2  16        6.26        6.44      6.04 o 
 -10   3  16       55.59       51.57     19.77 o 
  -9   3  16       32.19       41.58      8.80 o 
  -8   3  16      247.35      273.81     24.73 o 
  -7   3  16      121.83      106.00     20.79 o 
  -6   3  16      209.34      202.96     13.40 o 
  -5   3  16       29.25       26.58      6.07 o 
  -4   3  16       39.10       41.74      8.01 o 
  -3   3  16      538.50      557.99     20.41 o 
  -2   3  16      890.21      938.22     52.25 o 
  -1   3  16       40.87       50.38     11.90 o 
   0   3  16      465.55      449.59     18.40 o 
   1   3  16       39.43       44.35     16.08 o 
   2   3  16      900.01     1035.62     69.36 o 
   3   3  16      538.61      534.14     12.70 o 
   4   3  16       40.41       43.66      7.95 o 
   5   3  16       32.99       28.96     10.66 o 
   6   3  16      206.82      213.69     13.14 o 
   7   3  16      116.59       83.99     17.73 o 
   8   3  16      243.54      249.30     12.52 o 
   9   3  16       35.38       32.13     14.87 o 
  10   3  16       53.66       39.26     24.04 o 
 -10   4  16      299.36      276.88     22.75 o 
  -9   4  16      209.35      247.52     39.51 o 
  -8   4  16      194.52      187.86     36.92 o 
  -7   4  16       50.58       41.46      8.82 o 
  -6   4  16      702.75      748.57     38.53 o 
  -5   4  16      691.87      699.93     25.20 o 
  -4   4  16       30.82       38.16      7.42 o 
  -3   4  16      449.96      442.07     13.70 o 
  -2   4  16      590.25      566.57     16.06 o 
  -1   4  16      119.22      120.79     10.43 o 
   0   4  16       73.71       63.88     17.97 o 
   1   4  16      120.00      128.27     11.52 o 
   2   4  16      605.29      580.32     21.94 o 
   3   4  16      445.96      457.33     16.05 o 
   4   4  16       29.61       33.74      6.94 o 
   5   4  16      685.59      675.38     20.13 o 
   6   4  16      716.18      776.19     20.58 o 
   7   4  16       49.42       53.37     16.50 o 
   8   4  16      184.58      182.43     38.96 o 
   9   4  16      205.12      249.33     43.20 o 
  10   4  16      298.67      300.58     21.84 o 
 -10   5  16       17.09       15.96      8.24 o 
  -9   5  16      146.67      118.12     31.43 o 
  -8   5  16      153.60      120.94     27.11 o 
  -7   5  16       13.84       10.54      6.26 o 
  -6   5  16      236.43      211.49     12.47 o 
  -5   5  16      110.46      123.52     10.48 o 
  -4   5  16      316.85      298.25     11.94 o 
  -3   5  16       63.26       45.85      9.63 o 
  -2   5  16      663.60      711.99     17.17 o 
  -1   5  16      234.98      207.58     14.13 o 
   0   5  16     1619.27     1602.37     31.40 o 
   1   5  16      234.10      219.97     11.66 o 
   2   5  16      682.72      750.08     19.99 o 
   3   5  16       63.40       52.91     11.86 o 
   4   5  16      311.56      323.08     15.40 o 
   5   5  16      112.57      126.65     23.28 o 
   6   5  16      232.47      195.94     10.34 o 
   7   5  16       14.18        7.05      6.19 o 
   8   5  16      152.55       86.55     42.37 o 
   9   5  16      147.65       93.24     61.41 o 
  10   5  16       17.09       13.48      7.17 o 
  -9   6  16      322.99      333.37     31.80 o 
  -8   6  16      189.10      196.18     13.76 o 
  -7   6  16       26.92       34.01     12.92 o 
  -6   6  16      112.82       77.09     21.54 o 
  -5   6  16      170.73      148.31     15.60 o 
  -4   6  16      269.29      227.33      9.63 o 
  -3   6  16      470.12      437.25     10.39 o 
  -2   6  16     1475.16     1471.82     54.74 o 
  -1   6  16      283.32      263.75      8.97 o 
   0   6  16       15.19       17.08      4.30 o 
   1   6  16      286.76      266.16     12.32 o 
   2   6  16     1465.15     1464.87     60.44 o 
   3   6  16      476.84      460.95     18.81 o 
   4   6  16      268.94      219.18      9.86 o 
   5   6  16      177.73      150.80     12.72 o 
   6   6  16      110.15      109.23     51.26 o 
   7   6  16       24.70       28.63     12.19 o 
   8   6  16      191.45      199.51     17.13 o 
   9   6  16      327.31      307.51     20.91 o 
  -9   7  16       60.79       35.91     16.47 o 
  -8   7  16      139.29      137.66     41.94 o 
  -7   7  16      436.70      441.75     17.96 o 
  -6   7  16       66.12       51.20     12.15 o 
  -5   7  16       30.21       26.21      5.36 o 
  -4   7  16      109.29      105.37      7.53 o 
  -3   7  16      500.90      467.33     14.57 o 
  -2   7  16       26.19       21.05      6.39 o 
  -1   7  16       60.06       62.14     13.17 o 
   0   7  16     1411.63     1486.55     43.78 o 
   1   7  16       59.61       71.24      6.31 o 
   2   7  16       25.36       25.75      7.09 o 
   3   7  16      504.83      502.51     20.11 o 
   4   7  16      107.10      112.47      9.09 o 
   5   7  16       35.04       28.76      9.90 o 
   6   7  16       65.55       55.22     13.80 o 
   7   7  16      436.30      453.76     40.84 o 
   8   7  16      142.13      176.78     21.65 o 
   9   7  16       59.99       25.47     30.37 o 
  -8   8  16       14.12       11.21     11.05 o 
  -7   8  16       23.81       17.89      8.34 o 
  -6   8  16       11.33       10.45      7.27 o 
  -5   8  16        4.88        5.02      5.57 o 
  -4   8  16      126.06      141.18     10.36 o 
  -3   8  16      122.28      136.52     21.84 o 
  -2   8  16       21.73       13.86      4.72 o 
  -1   8  16      151.29      146.25     10.93 o 
   0   8  16        5.68        4.33      3.71 o 
   1   8  16      148.22      135.68      8.40 o 
   2   8  16       20.99       20.86      7.89 o 
   3   8  16      120.09      152.03     12.12 o 
   4   8  16      123.90      135.45      8.30 o 
   5   8  16        4.95        6.32      8.78 o 
   6   8  16       11.70        7.25      6.77 o 
   7   8  16       24.10       18.89      8.26 o 
   8   8  16       14.47       11.39      9.02 o 
  -8   9  16        3.42        7.97      5.66 o 
  -7   9  16      157.78      154.00     45.73 o 
  -6   9  16      215.69      202.29     15.32 o 
  -5   9  16      107.56       84.66     19.62 o 
  -4   9  16      276.44      284.79     15.66 o 
  -3   9  16      233.40      242.57     19.02 o 
  -2   9  16      480.76      476.09     19.04 o 
  -1   9  16       16.86       13.73      9.92 o 
   0   9  16      741.11      734.92     29.81 o 
   1   9  16       18.24       18.52      8.62 o 
   2   9  16      504.93      541.50     32.70 o 
   3   9  16      240.89      271.73     20.17 o 
   4   9  16      282.80      321.04     17.75 o 
   5   9  16      114.02      120.89     14.93 o 
   6   9  16      218.62      229.19     24.36 o 
   7   9  16      165.31      224.10     29.83 o 
   8   9  16        4.01        5.52      4.42 o 
  -7  10  16      299.75      347.10     44.00 o 
  -6  10  16      119.72      119.83     37.23 o 
  -5  10  16       91.37       73.21     19.46 o 
  -4  10  16      100.82       88.30     22.00 o 
  -3  10  16      949.80     1024.30     38.90 o 
  -2  10  16      160.40      185.75     19.19 o 
  -1  10  16     1394.21     1505.21     55.94 o 
   0  10  16      214.80      168.37     19.60 o 
   1  10  16     1404.57     1402.83     63.44 o 
   2  10  16      163.31      172.51     20.89 o 
   3  10  16      969.74     1032.86     58.89 o 
   4  10  16       99.28       97.33     26.19 o 
   5  10  16       89.12       67.24     27.18 o 
   6  10  16      120.76      109.20     32.78 o 
   7  10  16      307.00      332.64     22.71 o 
  -6  11  16       33.58       27.93     10.81 o 
  -5  11  16       77.97      118.95     27.60 o 
  -4  11  16       70.07       65.88     15.74 o 
  -3  11  16      286.88      316.39     15.41 o 
  -2  11  16       14.81       14.29      7.98 o 
  -1  11  16      127.26      107.87     30.40 o 
   0  11  16      501.99      567.33     29.65 o 
   1  11  16      127.77      122.10     26.42 o 
   2  11  16       15.74       26.67      9.62 o 
   3  11  16      283.18      303.85     23.25 o 
   4  11  16       67.44       67.00     17.84 o 
   5  11  16       76.35      104.12     29.62 o 
   6  11  16       32.40       31.93      9.99 o 
  -4  12  16       46.44       30.94     12.95 o 
  -3  12  16       27.73       25.14     11.27 o 
  -2  12  16      164.17      124.34     33.67 o 
  -1  12  16       55.65       45.74     12.92 o 
   0  12  16        0.37       -2.69     10.26 o 
   1  12  16       56.29       51.67     16.01 o 
   2  12  16      159.03      122.00     35.14 o 
   3  12  16       28.28       27.79     17.26 o 
   4  12  16       43.54       22.64     13.36 o 
  -2  13  16      227.60      231.56     32.60 o 
  -1  13  16       80.44       66.40     23.94 o 
   0  13  16        6.25       11.99      8.43 o 
   1  13  16       78.08       67.78     19.31 o 
   2  13  16      225.01      229.47     20.80 o 
   1   0  17        0.10        2.51      5.94 o 
   2   0  17        7.41        4.31      6.84 o 
   3   0  17     2062.77     2166.17     46.94 o 
   4   0  17     1640.01     1732.46     38.57 o 
   5   0  17      590.97      615.43     29.30 o 
   6   0  17        3.62        5.73      3.40 o 
   7   0  17        5.53        3.08      7.30 o 
   8   0  17        3.66        7.49      6.42 o 
   9   0  17      147.51       95.12     25.40 o 
  10   0  17       10.86        9.42      6.64 o 
 -10   1  17      232.06      214.24     23.53 o 
  -9   1  17        8.44       10.15      7.10 o 
  -8   1  17       12.69        9.76      6.45 o 
  -7   1  17       69.65       53.27     12.70 o 
  -6   1  17       82.64       80.00     21.94 o 
  -5   1  17     1523.68     1559.50     37.80 o 
  -4   1  17      438.50      444.23     17.16 o 
  -3   1  17      114.37      114.76     20.69 o 
  -2   1  17      320.88      299.68     13.07 o 
  -1   1  17      166.10      159.47     12.33 o 
   0   1  17        0.55        3.25      2.89 o 
   1   1  17      170.14      182.50     12.75 o 
   2   1  17      324.84      348.75     15.36 o 
   3   1  17      108.08       92.76      7.72 o 
   4   1  17      411.99      421.29     13.76 o 
   5   1  17     1546.62     1611.17     36.18 o 
   6   1  17       84.21       72.05     15.39 o 
   7   1  17       64.73       48.55     12.97 o 
   8   1  17       11.97       12.53      5.39 o 
   9   1  17        7.63        3.27      6.00 o 
  10   1  17      235.70      221.28     15.70 o 
 -10   2  17      223.22      285.05     26.98 o 
  -9   2  17      245.38      245.43     20.19 o 
  -8   2  17      854.11      844.32     32.30 o 
  -7   2  17      202.41      195.50     11.13 o 
  -6   2  17      319.26      338.02     15.31 o 
  -5   2  17      209.50      203.38     10.11 o 
  -4   2  17     1247.08     1293.02     26.10 o 
  -3   2  17      677.14      656.20     21.04 o 
  -2   2  17       14.95       15.17      7.96 o 
  -1   2  17       84.18       56.73     13.95 o 
   0   2  17      613.24      594.39     22.99 o 
   1   2  17       84.31       48.68     19.38 o 
   2   2  17       13.39       16.18      7.01 o 
   3   2  17      669.09      623.06     16.63 o 
   4   2  17     1256.63     1330.61     31.19 o 
   5   2  17      210.53      220.42      9.16 o 
   6   2  17      305.54      314.42     12.54 o 
   7   2  17      198.30      201.66     15.39 o 
   8   2  17      845.05      820.65     22.56 o 
   9   2  17      243.68      241.14     24.67 o 
  10   2  17      217.98      244.09     42.43 o 
 -10   3  17      189.02      158.21     35.75 o 
  -9   3  17       69.28       57.00     12.55 o 
  -8   3  17      174.12      153.26     35.31 o 
  -7   3  17      169.25      157.84     14.56 o 
  -6   3  17      331.57      323.60     15.73 o 
  -5   3  17      373.53      365.37     22.42 o 
  -4   3  17       13.54       10.75      5.16 o 
  -3   3  17      272.76      234.26     12.70 o 
  -2   3  17      730.27      700.89     25.28 o 
  -1   3  17      667.58      717.51     27.52 o 
   0   3  17        0.02        5.11      5.15 o 
   1   3  17      677.90      736.61     28.24 o 
   2   3  17      732.67      741.06     23.53 o 
   3   3  17      258.17      244.74     11.41 o 
   4   3  17       14.18       10.41      3.20 o 
   5   3  17      378.25      367.31     10.44 o 
   6   3  17      332.66      297.76     14.89 o 
   7   3  17      156.98      116.16     40.66 o 
   8   3  17      174.00      186.11     35.88 o 
   9   3  17       75.10       41.17     21.73 o 
  10   3  17      188.76      157.23     65.31 o 
 -10   4  17       30.19       40.14     11.06 o 
  -9   4  17      322.47      346.18     27.64 o 
  -8   4  17      189.76      153.58     20.12 o 
  -7   4  17        5.47        6.01      4.40 o 
  -6   4  17      278.29      232.27     34.97 o 
  -5   4  17       92.76       80.45     17.24 o 
  -4   4  17       39.26       33.72      6.68 o 
  -3   4  17     1201.01     1158.93     30.53 o 
  -2   4  17      496.44      462.50     19.02 o 
  -1   4  17     1379.31     1443.49     34.39 o 
   0   4  17      343.21      326.24     20.96 o 
   1   4  17     1400.52     1367.20     52.71 o 
   2   4  17      495.90      435.70     33.66 o 
   3   4  17     1211.57     1166.95     33.01 o 
   4   4  17       37.19       34.53     12.41 o 
   5   4  17       92.16       82.45     22.74 o 
   6   4  17      271.91      259.85     13.22 o 
   7   4  17        4.81       12.72      8.30 o 
   8   4  17      196.05      222.85     38.69 o 
   9   4  17      323.84      377.05     23.92 o 
  10   4  17       29.27       20.77     22.46 o 
  -9   5  17       74.06       70.49     16.50 o 
  -8   5  17      202.56      170.80     43.54 o 
  -7   5  17       52.14       58.19     14.82 o 
  -6   5  17        6.97       11.51      6.36 o 
  -5   5  17       85.13       67.43     12.85 o 
  -4   5  17      409.47      379.09     11.25 o 
  -3   5  17     1986.79     2023.60     46.31 o 
  -2   5  17      273.30      270.51      9.07 o 
  -1   5  17     1796.89     1832.48     43.39 o 
   0   5  17      358.47      397.74     14.30 o 
   1   5  17     1815.63     1785.06     50.80 o 
   2   5  17      262.30      254.71     13.00 o 
   3   5  17     1983.10     1960.87     57.41 o 
   4   5  17      404.27      366.13     12.57 o 
   5   5  17       80.44       59.03     15.46 o 
   6   5  17        6.51       17.32      8.15 o 
   7   5  17       55.49       55.46     21.77 o 
   8   5  17      204.02      236.50     53.57 o 
   9   5  17       72.77       49.15     25.16 o 
  -9   6  17       63.60       50.06     13.42 o 
  -8   6  17       97.86       83.31     24.32 o 
  -7   6  17       87.13       68.13     20.03 o 
  -6   6  17       98.44       84.15     20.86 o 
  -5   6  17      421.33      418.39     17.54 o 
  -4   6  17      205.74      201.99      9.66 o 
  -3   6  17      431.70      402.64     12.12 o 
  -2   6  17       22.62       19.77      6.21 o 
  -1   6  17      648.63      700.20     17.63 o 
   0   6  17      114.01      117.78     11.54 o 
   1   6  17      664.43      719.34     25.82 o 
   2   6  17       23.12       20.92      6.14 o 
   3   6  17      404.81      391.03     16.61 o 
   4   6  17      203.29      226.68     15.09 o 
   5   6  17      429.95      420.85     39.26 o 
   6   6  17      102.38       78.83     36.82 o 
   7   6  17       86.71       87.10     42.39 o 
   8   6  17       96.91       74.39     32.16 o 
   9   6  17       62.10       46.74     31.45 o 
  -8   7  17       82.40       66.48     17.13 o 
  -7   7  17       87.24       65.54     19.19 o 
  -6   7  17      132.92      116.52     35.74 o 
  -5   7  17      557.80      554.72     18.86 o 
  -4   7  17      121.92       98.94     14.50 o 
  -3   7  17      448.51      421.63     18.62 o 
  -2   7  17      270.73      307.82     14.79 o 
  -1   7  17       23.52       29.16      7.84 o 
   0   7  17      123.84      113.73     20.76 o 
   1   7  17       25.17       22.36      6.50 o 
   2   7  17      269.02      290.83     15.27 o 
   3   7  17      453.21      456.28     25.22 o 
   4   7  17      121.00      102.50     18.05 o 
   5   7  17      548.78      514.63     17.18 o 
   6   7  17      130.50      125.09     57.85 o 
   7   7  17       85.09       57.68     28.99 o 
   8   7  17       87.62       52.14     26.19 o 
  -8   8  17       12.43       10.28      6.31 o 
  -7   8  17      226.85      189.83     18.07 o 
  -6   8  17      241.96      260.37     17.08 o 
  -5   8  17       89.95       74.95     13.65 o 
  -4   8  17       23.99       29.58      8.93 o 
  -3   8  17       19.69       26.81      8.52 o 
  -2   8  17        8.27        7.20      4.30 o 
  -1   8  17      543.75      586.78     24.73 o 
   0   8  17       71.34       78.10     17.28 o 
   1   8  17      551.12      561.67     17.45 o 
   2   8  17        7.89        5.22      3.13 o 
   3   8  17       22.40       35.31      9.25 o 
   4   8  17       22.95       30.74      9.04 o 
   5   8  17       87.03       73.97     14.16 o 
   6   8  17      240.98      238.05     13.83 o 
   7   8  17      231.11      253.66     43.53 o 
   8   8  17       11.48       20.61     12.07 o 
  -7   9  17       55.06       38.02     13.20 o 
  -6   9  17        9.19       13.05      5.08 o 
  -5   9  17        3.86        9.39      4.97 o 
  -4   9  17      127.39       99.31     19.92 o 
  -3   9  17      335.02      350.63     13.64 o 
  -2   9  17      218.43      223.27     11.89 o 
  -1   9  17      663.01      694.76     22.90 o 
   0   9  17      188.84      179.65     27.50 o 
   1   9  17      661.71      721.00     37.34 o 
   2   9  17      233.96      274.11     25.50 o 
   3   9  17      332.31      370.73     21.27 o 
   4   9  17      124.04       96.52     28.27 o 
   5   9  17        3.75        4.09      4.75 o 
   6   9  17        8.74        7.41      5.60 o 
   7   9  17       53.97       39.05     14.06 o 
  -6  10  17       26.74       34.39     17.39 o 
  -5  10  17       21.19       16.54     10.26 o 
  -4  10  17      128.80      139.46     15.61 o 
  -3  10  17      270.67      287.00     21.47 o 
  -2  10  17      154.54      146.77     18.92 o 
  -1  10  17      693.01      735.24     23.43 o 
   0  10  17       74.24       69.32     11.57 o 
   1  10  17      692.11      732.77     25.85 o 
   2  10  17      157.06      180.78     15.22 o 
   3  10  17      278.07      322.70     28.16 o 
   4  10  17      129.73      150.17     36.72 o 
   5  10  17       22.94       12.23      7.70 o 
   6  10  17       27.82       31.28     11.59 o 
  -5  11  17      169.26      185.03     16.94 o 
  -4  11  17        9.40       15.50     10.82 o 
  -3  11  17       68.12       50.57     16.96 o 
  -2  11  17      184.05      152.49     41.59 o 
  -1  11  17       68.95       40.10     13.02 o 
   0  11  17       30.99       28.12      9.99 o 
   1  11  17       69.48       47.52     15.32 o 
   2  11  17      185.86      229.38     23.59 o 
   3  11  17       65.88       66.26     18.70 o 
   4  11  17       11.34        8.57     15.56 o 
   5  11  17      174.44      161.97     54.86 o 
  -3  12  17      104.63       86.18     24.86 o 
  -2  12  17       22.17       20.89      7.06 o 
  -1  12  17      103.70       99.14     25.75 o 
   0  12  17      116.48      100.47     28.98 o 
   1  12  17      104.52       86.34     27.43 o 
   2  12  17       21.85       15.19     10.18 o 
   3  12  17      104.69      104.00     25.84 o 
   0   0  18      616.01      568.36     56.16 o 
   1   0  18     1992.63     2068.15     57.08 o 
   2   0  18      280.61      270.91     28.28 o 
   3   0  18        1.40        5.51      8.40 o 
   4   0  18      129.15       88.88     20.31 o 
   5   0  18       87.10       58.02     13.44 o 
   6   0  18       43.57       48.75      9.90 o 
   7   0  18        3.21       10.10      7.07 o 
   8   0  18        0.21        8.18      6.88 o 
   9   0  18        1.33        3.78      7.23 o 
  10   0  18        4.82       -0.68      6.58 o 
 -10   1  18       65.86       56.91     15.69 o 
  -9   1  18      200.15      193.70     19.82 o 
  -8   1  18      688.24      741.84     21.51 o 
  -7   1  18      263.65      261.58     14.02 o 
  -6   1  18      226.90      243.06     17.12 o 
  -5   1  18      741.53      743.04     22.09 o 
  -4   1  18      357.32      387.33     12.76 o 
  -3   1  18      984.18      982.19     38.38 o 
  -2   1  18      153.46      163.36     34.57 o 
  -1   1  18      598.90      617.67     21.49 o 
   0   1  18      405.74      477.66     37.35 o 
   1   1  18      602.40      628.20     21.47 o 
   2   1  18      150.00      133.51     32.79 o 
   3   1  18     1000.84     1001.11     30.43 o 
   4   1  18      364.90      367.36     12.34 o 
   5   1  18      723.84      737.97     23.96 o 
   6   1  18      229.32      201.55     12.18 o 
   7   1  18      265.54      251.11     15.75 o 
   8   1  18      693.27      732.67     22.05 o 
   9   1  18      196.54      188.20     34.77 o 
  10   1  18       63.40       51.13     23.48 o 
 -10   2  18      154.91      135.89     29.22 o 
  -9   2  18       63.66       59.96     12.83 o 
  -8   2  18      356.98      341.08     36.63 o 
  -7   2  18      634.95      591.73     28.56 o 
  -6   2  18      123.96      131.35     28.18 o 
  -5   2  18        8.20       10.32      7.94 o 
  -4   2  18      196.19      175.98      9.89 o 
  -3   2  18       19.93       28.56     11.20 o 
  -2   2  18      520.05      507.08     20.39 o 
  -1   2  18      533.31      537.97     18.01 o 
   0   2  18       66.06       66.49     16.94 o 
   1   2  18      544.40      571.20     28.79 o 
   2   2  18      510.55      481.41     62.68 o 
   3   2  18       17.29       18.12      7.11 o 
   4   2  18      182.58      199.42     24.91 o 
   5   2  18        8.91        3.75      8.57 o 
   6   2  18      121.54      112.26     30.70 o 
   7   2  18      635.00      675.71     21.53 o 
   8   2  18      354.75      359.19     22.55 o 
   9   2  18       59.54       45.80     15.44 o 
  10   2  18      158.32      164.77     17.92 o 
  -9   3  18       38.62       39.48     14.14 o 
  -8   3  18      105.39       96.95     27.49 o 
  -7   3  18       82.52       71.41     14.42 o 
  -6   3  18       60.00       52.27     13.48 o 
  -5   3  18      255.14      275.13     26.04 o 
  -4   3  18      526.15      492.79     16.78 o 
  -3   3  18      299.98      290.08     19.58 o 
  -2   3  18      370.60      355.70     23.84 o 
  -1   3  18       56.27       57.53     16.04 o 
   0   3  18        1.18        4.45      6.39 o 
   1   3  18       53.88       60.48     27.53 o 
   2   3  18      362.45      330.84     11.34 o 
   3   3  18      289.30      313.95     15.92 o 
   4   3  18      522.99      521.36     24.95 o 
   5   3  18      254.71      278.23     19.72 o 
   6   3  18       61.08       49.54     15.19 o 
   7   3  18       85.73       63.27     23.52 o 
   8   3  18      106.47      103.73     35.57 o 
   9   3  18       35.90       14.48     17.42 o 
  -9   4  18      186.63      169.06     37.03 o 
  -8   4  18      160.80      143.94     32.54 o 
  -7   4  18      256.08      225.64     17.57 o 
  -6   4  18      309.17      285.39     17.28 o 
  -5   4  18      253.06      265.92     15.50 o 
  -4   4  18       79.28       88.37     15.03 o 
  -3   4  18      199.03      194.73     11.05 o 
  -2   4  18      437.57      402.84     18.84 o 
  -1   4  18      174.02      205.88     14.64 o 
   0   4  18      227.03      253.34     11.95 o 
   1   4  18      172.63      207.70     32.55 o 
   2   4  18      428.30      401.80     12.86 o 
   3   4  18      210.08      210.84     27.13 o 
   4   4  18       82.95      105.62     30.98 o 
   5   4  18      255.92      261.17     28.19 o 
   6   4  18      296.06      306.00     17.08 o 
   7   4  18      256.05      271.07     17.44 o 
   8   4  18      166.80      165.79     15.36 o 
   9   4  18      184.22      217.88     25.04 o 
  -9   5  18       13.28       25.27      9.99 o 
  -8   5  18      151.03      123.34     37.85 o 
  -7   5  18       96.06       74.54     25.31 o 
  -6   5  18      113.48      123.11     30.97 o 
  -5   5  18      149.99      181.69     22.10 o 
  -4   5  18        4.28        6.54      3.55 o 
  -3   5  18       44.45       35.83      9.33 o 
  -2   5  18      288.24      288.08     15.80 o 
  -1   5  18      761.19      796.87     20.66 o 
   0   5  18       10.67       13.58      6.96 o 
   1   5  18      752.61      839.96     35.01 o 
   2   5  18      269.26      252.00     17.55 o 
   3   5  18       44.25       38.41     12.47 o 
   4   5  18        5.75        5.07      4.95 o 
   5   5  18      149.04      169.30     12.86 o 
   6   5  18      105.54      117.52     42.32 o 
   7   5  18       95.30       89.39     45.21 o 
   8   5  18      153.15      157.69     15.25 o 
   9   5  18       14.37       23.63     17.52 o 
  -8   6  18       12.48        8.27      6.83 o 
  -7   6  18       97.28      104.71     25.01 o 
  -6   6  18       19.40       20.09      7.61 o 
  -5   6  18       30.71       19.54      7.08 o 
  -4   6  18        4.68       10.72      4.68 o 
  -3   6  18       10.23        6.93      3.78 o 
  -2   6  18     1420.94     1489.78     31.69 o 
  -1   6  18       24.75       22.28      8.11 o 
   0   6  18       16.39       10.20      3.97 o 
   1   6  18       24.14       22.59      5.64 o 
   2   6  18     1425.80     1444.06     35.46 o 
   3   6  18       10.42       11.75      6.29 o 
   4   6  18        4.81        7.98      5.59 o 
   5   6  18       30.91       22.08     17.75 o 
   6   6  18       21.41       25.59     11.52 o 
   7   6  18       96.20      102.44     47.03 o 
   8   6  18       12.08        7.46      8.01 o 
  -8   7  18      126.31       99.05     32.76 o 
  -7   7  18      431.38      421.18     23.76 o 
  -6   7  18        8.05       16.91      8.80 o 
  -5   7  18      133.82       90.54     27.40 o 
  -4   7  18      101.28       70.59     14.78 o 
  -3   7  18      377.12      409.48     15.68 o 
  -2   7  18      602.00      589.18     18.13 o 
  -1   7  18       69.10       84.76     19.31 o 
   0   7  18      818.44      842.08     20.99 o 
   1   7  18       68.45       72.31     15.60 o 
   2   7  18      590.45      583.36     21.56 o 
   3   7  18      377.41      411.01     20.62 o 
   4   7  18       99.83       77.73     16.63 o 
   5   7  18      135.26      100.98     25.39 o 
   6   7  18        9.23       12.16     11.04 o 
   7   7  18      427.70      479.25     22.15 o 
   8   7  18      129.15      144.45     15.22 o 
  -7   8  18        9.39        7.92     11.47 o 
  -6   8  18       90.51       78.68     18.54 o 
  -5   8  18       26.28       40.16     12.55 o 
  -4   8  18      475.10      431.55     13.23 o 
  -3   8  18      579.54      663.33     15.71 o 
  -2   8  18       79.00       84.35     16.64 o 
  -1   8  18      444.51      424.22     21.08 o 
   0   8  18      169.93      155.70     13.76 o 
   1   8  18      438.57      417.94     18.51 o 
   2   8  18       76.23       68.15     17.63 o 
   3   8  18      584.26      603.85     14.98 o 
   4   8  18      471.79      467.50     22.59 o 
   5   8  18       26.12       23.71      6.80 o 
   6   8  18       93.49       74.86     20.78 o 
   7   8  18        8.51        6.91      7.26 o 
  -6   9  18       70.15       53.25     16.90 o 
  -5   9  18      537.41      541.74     20.92 o 
  -4   9  18      291.25      281.77     15.10 o 
  -3   9  18       46.43       33.15      8.90 o 
  -2   9  18      141.97      166.30     28.04 o 
  -1   9  18      492.80      559.88     16.97 o 
   0   9  18      119.05      145.48     29.08 o 
   1   9  18      488.29      528.44     16.11 o 
   2   9  18      148.14      141.35     36.68 o 
   3   9  18       42.34       39.03     10.37 o 
   4   9  18      279.74      267.81     14.09 o 
   5   9  18      532.66      536.43     18.36 o 
   6   9  18       74.23       64.44     18.87 o 
  -5  10  18       62.38       50.47     33.84 o 
  -4  10  18      191.67      213.35     25.68 o 
  -3  10  18      151.17      150.24     10.56 o 
  -2  10  18      100.57       90.19     24.43 o 
  -1  10  18      454.39      444.55     20.84 o 
   0  10  18        4.00        8.32      7.11 o 
   1  10  18      431.19      445.31     28.60 o 
   2  10  18       98.73       72.46     14.46 o 
   3  10  18      145.21      143.65     47.32 o 
   4  10  18      191.13      163.85     42.38 o 
   5  10  18       56.39       43.62     23.19 o 
  -4  11  18        0.26        0.80      4.40 o 
  -3  11  18       59.99       57.30     16.54 o 
  -2  11  18       38.90       39.21     12.99 o 
  -1  11  18       84.30       61.84     14.93 o 
   0  11  18       46.22       34.70     11.89 o 
   1  11  18       77.37       62.57     12.31 o 
   2  11  18       37.05       33.86     12.36 o 
   3  11  18       62.64       65.26     11.95 o 
   4  11  18        0.35       12.76      9.99 o 
  -2  12  18      140.61      123.02     12.75 o 
  -1  12  18      121.62      114.12     31.22 o 
   0  12  18        8.94        7.14      5.83 o 
   1  12  18      118.30      107.99     26.26 o 
   2  12  18      141.99      153.12     14.54 o 
   1   0  19        4.15        0.03      8.78 o 
   2   0  19       70.62       82.12     16.38 o 
   3   0  19      549.26      589.11     32.13 o 
   4   0  19      336.57      301.54     13.72 o 
   5   0  19       88.10       95.03     15.07 o 
   6   0  19      261.13      241.35     12.43 o 
   7   0  19        2.32        4.52      7.20 o 
   8   0  19       13.95       19.34      8.60 o 
   9   0  19       15.96        4.01      9.41 o 
  -9   1  19       48.55       30.07     15.82 o 
  -8   1  19       40.44       22.20     10.37 o 
  -7   1  19        0.90        4.78      6.30 o 
  -6   1  19       59.16       40.09     13.22 o 
  -5   1  19      271.82      235.74     16.39 o 
  -4   1  19      228.82      250.15     21.01 o 
  -3   1  19      254.75      239.73     22.12 o 
  -2   1  19     1255.65     1296.07     38.63 o 
  -1   1  19      576.56      613.75     19.43 o 
   0   1  19      356.69      348.60     18.15 o 
   1   1  19      583.40      570.54     29.18 o 
   2   1  19     1284.85     1333.65     45.32 o 
   3   1  19      244.56      232.16     17.28 o 
   4   1  19      214.74      250.74     30.68 o 
   5   1  19      264.68      254.98     21.57 o 
   6   1  19       62.21       50.81     13.63 o 
   7   1  19        0.63        2.62      8.79 o 
   8   1  19       41.20       28.76     14.33 o 
   9   1  19       49.05       28.47     15.04 o 
  -9   2  19      111.22      104.40     23.95 o 
  -8   2  19      100.92       81.98     21.78 o 
  -7   2  19      106.55      104.55     24.06 o 
  -6   2  19       61.95       59.40     16.80 o 
  -5   2  19      349.91      358.46     16.60 o 
  -4   2  19      154.31      156.29     10.73 o 
  -3   2  19       27.81       22.18      9.77 o 
  -2   2  19      108.28      109.73     28.58 o 
  -1   2  19       74.03       68.03     14.98 o 
   0   2  19       43.86       31.76      8.04 o 
   1   2  19       71.49       61.77     21.70 o 
   2   2  19      100.06      100.14     25.95 o 
   3   2  19       30.14       30.85     10.66 o 
   4   2  19      164.22      183.33     16.58 o 
   5   2  19      356.45      357.90     23.36 o 
   6   2  19       61.79       58.85     22.41 o 
   7   2  19      113.87      110.68     36.89 o 
   8   2  19      106.42      100.06     36.07 o 
   9   2  19      106.73       87.95     32.24 o 
  -9   3  19      368.09      403.05     15.38 o 
  -8   3  19       45.60       23.54     14.50 o 
  -7   3  19      534.83      562.70     29.69 o 
  -6   3  19      148.63      137.46     30.69 o 
  -5   3  19      210.12      200.83     14.83 o 
  -4   3  19       24.57       16.34      5.28 o 
  -3   3  19      290.07      325.40     12.96 o 
  -2   3  19        1.56       -3.53      9.52 o 
  -1   3  19     1457.16     1507.47     35.57 o 
   0   3  19      943.72      970.55     31.24 o 
   1   3  19     1466.84     1591.72     60.72 o 
   2   3  19        2.12        1.99      4.54 o 
   3   3  19      302.76      313.64     14.34 o 
   4   3  19       21.42       22.10      7.05 o 
   5   3  19      208.39      204.62     12.98 o 
   6   3  19      154.74      152.39     18.88 o 
   7   3  19      535.01      628.87     47.92 o 
   8   3  19       44.32        6.02     11.71 o 
   9   3  19      365.70      375.09     21.86 o 
  -9   4  19      117.26       72.60     21.20 o 
  -8   4  19      206.09      220.22     13.15 o 
  -7   4  19       22.65       12.84      7.28 o 
  -6   4  19      187.99      146.64     35.46 o 
  -5   4  19       24.26       11.87      6.81 o 
  -4   4  19      161.90      164.29     10.04 o 
  -3   4  19      453.74      395.68     14.85 o 
  -2   4  19      388.35      363.77     17.49 o 
  -1   4  19      443.40      453.46     17.23 o 
   0   4  19       57.27       58.57     17.55 o 
   1   4  19      441.86      449.86     26.07 o 
   2   4  19      392.51      398.37     24.77 o 
   3   4  19      437.77      389.85     19.26 o 
   4   4  19      158.41      156.36     10.00 o 
   5   4  19       23.40       22.51      7.60 o 
   6   4  19      191.73      177.30     11.50 o 
   7   4  19       23.45       19.21     17.40 o 
   8   4  19      209.60      172.72     72.86 o 
   9   4  19      117.88       75.39     45.07 o 
  -8   5  19       40.71       36.30     12.45 o 
  -7   5  19       56.36       44.09     11.82 o 
  -6   5  19       23.36       15.90     10.80 o 
  -5   5  19        5.20        6.67      6.40 o 
  -4   5  19       86.65       82.83     18.03 o 
  -3   5  19       38.71       40.35      9.91 o 
  -2   5  19      599.83      626.62     20.02 o 
  -1   5  19       92.72       77.96     16.48 o 
   0   5  19        0.60        4.06      4.18 o 
   1   5  19       90.28       84.92     22.65 o 
   2   5  19      607.80      586.72     61.87 o 
   3   5  19       39.21       38.41     11.95 o 
   4   5  19       88.08      112.68     11.93 o 
   5   5  19        5.67       10.11      7.65 o 
   6   5  19       22.44       14.43     14.36 o 
   7   5  19       57.24       56.30     29.46 o 
   8   5  19       40.29       38.26     23.01 o 
  -8   6  19       68.01       56.50     18.79 o 
  -7   6  19      230.31      229.44     27.95 o 
  -6   6  19       42.36       41.72     10.25 o 
  -5   6  19      815.80      815.76     39.60 o 
  -4   6  19       97.73       99.45     27.20 o 
  -3   6  19      520.51      550.85     23.57 o 
  -2   6  19      247.11      227.96     20.66 o 
  -1   6  19      439.65      437.72     13.41 o 
   0   6  19       75.49       83.14     16.34 o 
   1   6  19      452.22      434.75     16.24 o 
   2   6  19      239.39      233.27     19.22 o 
   3   6  19      521.32      557.99     31.49 o 
   4   6  19      102.49      125.50     12.47 o 
   5   6  19      828.58      835.35     25.59 o 
   6   6  19       42.50       40.89     16.18 o 
   7   6  19      221.75      235.25     18.50 o 
   8   6  19       67.62       51.35     34.05 o 
  -7   7  19        3.61       12.31      7.03 o 
  -6   7  19       95.42       66.73     19.30 o 
  -5   7  19       27.61       29.14      8.05 o 
  -4   7  19      642.54      749.15     24.32 o 
  -3   7  19      380.11      404.10     13.36 o 
  -2   7  19       27.39       17.70     12.01 o 
  -1   7  19      197.45      178.30     10.08 o 
   0   7  19       37.44       30.17      7.30 o 
   1   7  19      194.28      191.56      9.03 o 
   2   7  19       27.01       21.15      6.53 o 
   3   7  19      386.73      416.99     15.45 o 
   4   7  19      641.36      686.33     21.53 o 
   5   7  19       30.79       26.76     22.10 o 
   6   7  19       99.43       98.55     49.25 o 
   7   7  19        4.06        3.49      6.12 o 
  -7   8  19       72.73       55.11     19.97 o 
  -6   8  19      209.95      238.00     49.11 o 
  -5   8  19      509.19      542.49     20.59 o 
  -4   8  19      174.57      196.14     43.99 o 
  -3   8  19      501.61      540.56     17.65 o 
  -2   8  19       62.71       54.47     11.24 o 
  -1   8  19      115.96      100.51     17.50 o 
   0   8  19      997.58     1013.89     20.64 o 
   1   8  19      116.35      113.39     34.51 o 
   2   8  19       65.62       63.19     15.71 o 
   3   8  19      491.24      533.76     17.81 o 
   4   8  19      168.29      164.52     32.98 o 
   5   8  19      519.78      601.03     25.55 o 
   6   8  19      215.17      239.81     28.53 o 
   7   8  19       71.08       36.98     16.59 o 
  -6   9  19       99.98       84.84     22.26 o 
  -5   9  19      121.80       69.79     30.11 o 
  -4   9  19       93.87       74.79     26.37 o 
  -3   9  19      154.34      139.32     14.37 o 
  -2   9  19      220.38      216.58     29.00 o 
  -1   9  19      427.66      476.75     31.58 o 
   0   9  19      358.45      325.79     15.91 o 
   1   9  19      430.62      448.88     18.11 o 
   2   9  19      220.73      212.29     22.04 o 
   3   9  19      154.56      123.89     34.69 o 
   4   9  19       93.04       61.22     23.20 o 
   5   9  19      122.04      109.56     34.02 o 
   6   9  19      100.52       84.62     27.07 o 
  -5  10  19      168.87      121.68     45.56 o 
  -4  10  19       76.56       55.10     21.81 o 
  -3  10  19       55.55       40.58     11.13 o 
  -2  10  19      382.68      417.23     32.71 o 
  -1  10  19        8.67        9.81      7.38 o 
   0  10  19      362.19      398.85     14.80 o 
   1  10  19        6.95       11.36      9.14 o 
   2  10  19      380.94      418.62     21.68 o 
   3  10  19       58.70       43.17     17.48 o 
   4  10  19       80.10       85.85     24.03 o 
   5  10  19      167.35      156.51     36.98 o 
  -3  11  19       50.47       41.27     12.39 o 
  -2  11  19      124.18      105.40     37.01 o 
  -1  11  19      182.06      147.41     35.87 o 
   0  11  19       62.93       45.54     16.12 o 
   1  11  19      180.93      155.11     37.52 o 
   2  11  19      126.29       99.86     26.03 o 
   3  11  19       51.67       38.96     15.17 o 
   0   0  20      149.20      160.84     21.96 o 
   1   0  20      684.29      684.53     27.09 o 
   2   0  20       51.83       40.12     11.76 o 
   3   0  20     5997.89     6648.02    158.21 o 
   4   0  20        4.86        2.27      5.90 o 
   5   0  20       88.14       44.70     21.12 o 
   6   0  20        0.34        2.47      7.66 o 
   7   0  20       21.58       34.91      9.70 o 
   8   0  20       11.21        8.11      8.41 o 
   9   0  20       26.94       20.53     13.25 o 
  -9   1  20       46.55       26.73      8.28 o 
  -8   1  20      190.89      172.35     45.94 o 
  -7   1  20      280.93      261.40     23.13 o 
  -6   1  20       60.46       54.41     18.45 o 
  -5   1  20       84.53       72.83     21.68 o 
  -4   1  20      203.49      198.64     15.09 o 
  -3   1  20       27.54       23.52      9.67 o 
  -2   1  20      450.56      433.06     26.94 o 
  -1   1  20       84.70       86.50     21.15 o 
   0   1  20       29.39       30.60      9.09 o 
   1   1  20       84.92       96.71     32.16 o 
   2   1  20      461.53      437.61     24.81 o 
   3   1  20       31.07       25.02     11.05 o 
   4   1  20      197.86      182.36     14.51 o 
   5   1  20       86.54       71.87     24.83 o 
   6   1  20       65.58       59.76     26.15 o 
   7   1  20      283.10      303.32     20.39 o 
   8   1  20      184.41      183.72     43.96 o 
   9   1  20       47.70       27.33     14.81 o 
  -8   2  20        7.96       14.75      8.07 o 
  -7   2  20      177.45      167.60     34.45 o 
  -6   2  20      464.81      471.19     17.01 o 
  -5   2  20      149.06      148.80     12.00 o 
  -4   2  20      136.32      121.71     21.72 o 
  -3   2  20      572.18      567.70     31.38 o 
  -2   2  20      100.75       85.92     20.88 o 
  -1   2  20      585.68      561.54     46.22 o 
   0   2  20        5.63       12.02     14.49 o 
   1   2  20      579.13      636.54     30.90 o 
   2   2  20      105.70      110.66     23.96 o 
   3   2  20      577.40      561.55     21.05 o 
   4   2  20      132.07      114.95     36.86 o 
   5   2  20      145.91      162.43     14.18 o 
   6   2  20      465.59      475.04     26.62 o 
   7   2  20      187.05      198.19     19.83 o 
   8   2  20        6.81        7.16      6.78 o 
  -8   3  20      196.08      179.00     30.18 o 
  -7   3  20       59.85       58.83     19.12 o 
  -6   3  20        4.33        5.87      7.30 o 
  -5   3  20       29.77       17.42      7.44 o 
  -4   3  20      198.37      191.65     20.19 o 
  -3   3  20      826.29      806.41     33.09 o 
  -2   3  20       19.63       17.51      8.33 o 
  -1   3  20      309.12      308.27     17.77 o 
   0   3  20      655.06      685.04     27.78 o 
   1   3  20      305.58      318.89     21.29 o 
   2   3  20       20.15       13.74      6.81 o 
   3   3  20      830.97      800.23     26.28 o 
   4   3  20      203.65      214.45     17.22 o 
   5   3  20       30.57       16.79     10.57 o 
   6   3  20        3.61        7.68      5.04 o 
   7   3  20       56.85       52.01     23.88 o 
   8   3  20      189.97      236.09     19.52 o 
  -8   4  20      130.40       90.30     21.72 o 
  -7   4  20      117.46      128.92     35.02 o 
  -6   4  20      157.21      126.99     31.71 o 
  -5   4  20      522.29      536.56     24.69 o 
  -4   4  20      245.56      273.29     30.11 o 
  -3   4  20       16.21       13.50      7.13 o 
  -2   4  20       56.08       49.79     14.61 o 
  -1   4  20        5.45       -2.74     11.98 o 
   0   4  20      567.25      534.39     20.24 o 
   1   4  20        4.19        6.63      4.90 o 
   2   4  20       54.26       49.54     12.24 o 
   3   4  20       14.22       17.59      6.32 o 
   4   4  20      247.58      258.71     14.40 o 
   5   4  20      520.75      546.45     19.66 o 
   6   4  20      155.87      135.63     61.46 o 
   7   4  20      124.37      119.38     51.69 o 
   8   4  20      133.88       86.02     54.10 o 
  -8   5  20      113.33       63.99     24.67 o 
  -7   5  20      120.22      144.10     15.61 o 
  -6   5  20       33.70       22.91      8.94 o 
  -5   5  20       11.38       13.69      6.14 o 
  -4   5  20      365.64      370.30     17.80 o 
  -3   5  20      125.47      110.45     23.83 o 
  -2   5  20      837.59      822.42     28.13 o 
  -1   5  20      320.60      318.58     21.30 o 
   0   5  20       67.12       72.53     20.54 o 
   1   5  20      318.76      297.04     15.11 o 
   2   5  20      823.21      817.11     35.09 o 
   3   5  20      127.46      131.79     28.35 o 
   4   5  20      365.10      381.26     19.62 o 
   5   5  20       11.09        2.06      8.44 o 
   6   5  20       36.23       20.26     19.28 o 
   7   5  20      119.11      129.30     65.31 o 
   8   5  20      116.07       55.18     40.91 o 
  -7   6  20       45.16       30.77     11.72 o 
  -6   6  20      196.35      145.05     41.94 o 
  -5   6  20       14.68        8.78      5.77 o 
  -4   6  20      113.13      105.19     31.41 o 
  -3   6  20      170.42      178.99     34.84 o 
  -2   6  20       36.17       35.86      8.54 o 
  -1   6  20       81.31       91.90     18.97 o 
   0   6  20      117.75      109.02     23.60 o 
   1   6  20       79.93       66.68     17.28 o 
   2   6  20       37.20       31.30     12.02 o 
   3   6  20      166.73      174.37     14.17 o 
   4   6  20      109.44       71.66     41.10 o 
   5   6  20       14.70       10.08     16.66 o 
   6   6  20      198.67      193.72     44.06 o 
  -7   7  20       49.12       44.02     14.61 o 
  -6   7  20       56.91       65.04     17.21 o 
  -5   7  20      121.46       83.09     24.81 o 
  -4   7  20      397.15      404.63     30.90 o 
  -3   7  20      119.77      107.83     22.50 o 
  -2   7  20      203.22      207.30     28.47 o 
  -1   7  20      161.50      155.89     11.73 o 
   0   7  20       23.28        9.52      6.94 o 
   1   7  20      167.50      173.58     11.69 o 
   2   7  20      209.93      223.77      9.97 o 
   3   7  20      113.27      136.09     12.43 o 
   4   7  20      395.57      423.60     17.75 o 
   5   7  20      113.60       70.64     41.12 o 
   6   7  20       58.05       47.50     24.97 o 
   7   7  20       52.22       49.27     26.31 o 
  -6   8  20       23.39       18.58      8.20 o 
  -5   8  20      104.36      104.99     33.93 o 
  -4   8  20       40.79       28.60     12.63 o 
  -3   8  20      209.36      194.93     15.63 o 
  -2   8  20       83.76       57.58     11.97 o 
  -1   8  20       19.36       14.99      6.31 o 
   0   8  20      199.78      225.93     14.17 o 
   1   8  20       19.35       17.99      8.85 o 
   2   8  20       80.92       53.34     15.92 o 
   3   8  20      211.12      225.89     25.81 o 
   4   8  20       44.50       31.57      9.78 o 
   5   8  20      104.53       86.22     30.03 o 
   6   8  20       23.78       15.05     14.36 o 
  -5   9  20      259.08      297.74     44.14 o 
  -4   9  20       38.11       47.22     17.90 o 
  -3   9  20      195.75      190.13     10.14 o 
  -2   9  20      127.62      102.20     23.84 o 
  -1   9  20       47.83       44.78      9.45 o 
   0   9  20       21.10       16.71      8.15 o 
   1   9  20       47.89       56.71     16.77 o 
   2   9  20      121.20       93.18     25.34 o 
   3   9  20      190.06      165.35     48.79 o 
   4   9  20       40.68       31.62     12.22 o 
   5   9  20      263.96      312.53     24.92 o 
  -4  10  20      186.15      168.66    100.15 o 
  -3  10  20       91.90       89.86     33.55 o 
  -2  10  20        0.76        4.37      3.90 o 
  -1  10  20      443.58      435.59     14.54 o 
   0  10  20       24.16       26.54     11.22 o 
   1  10  20      445.84      432.96     17.54 o 
   2  10  20        0.71       -1.47      7.72 o 
   3  10  20       93.15       72.35     18.92 o 
   4  10  20      185.65      216.23     35.38 o 
  -1  11  20      471.08      541.41     30.22 o 
   0  11  20      102.81       88.96     33.66 o 
   1  11  20      470.18      511.80     35.06 o 
   1   0  21      388.14      358.75     20.18 o 
   2   0  21      498.29      524.02     49.34 o 
   3   0  21      917.88      931.63     42.89 o 
   4   0  21       17.14        8.44      8.75 o 
   5   0  21       16.13       28.38     16.09 o 
   6   0  21       72.92       54.31     23.18 o 
   7   0  21       38.13       39.67     13.10 o 
   8   0  21      451.16      495.46     37.58 o 
  -8   1  21        6.60        8.72      9.49 o 
  -7   1  21      139.21      141.55     37.93 o 
  -6   1  21       43.64       44.88     14.22 o 
  -5   1  21      121.90       82.40     26.17 o 
  -4   1  21      178.61      189.14     50.13 o 
  -3   1  21       90.30      107.26     22.41 o 
  -2   1  21      225.28      216.90     18.07 o 
  -1   1  21      170.06      178.98     16.50 o 
   0   1  21      151.44      173.05     11.36 o 
   1   1  21      180.62      212.09     23.40 o 
   2   1  21      217.92      212.20     16.01 o 
   3   1  21       96.49       85.51     24.97 o 
   4   1  21      185.00      190.44     31.16 o 
   5   1  21      119.74       84.80     29.19 o 
   6   1  21       42.05       35.59     12.35 o 
   7   1  21      142.14      191.94     30.43 o 
   8   1  21        7.44        6.85      6.80 o 
  -8   2  21      184.00      214.69     46.36 o 
  -7   2  21      150.93      131.74     43.86 o 
  -6   2  21      172.13      162.14     33.77 o 
  -5   2  21       58.34       44.63     15.57 o 
  -4   2  21       73.60       52.09     19.69 o 
  -3   2  21      536.82      577.73     32.32 o 
  -2   2  21      454.16      470.26     25.34 o 
  -1   2  21      250.16      251.04     23.24 o 
   0   2  21      161.59      174.00     16.41 o 
   1   2  21      242.30      226.27     26.13 o 
   2   2  21      436.76      444.43     23.91 o 
   3   2  21      548.40      571.64     35.90 o 
   4   2  21       78.81       63.02     21.99 o 
   5   2  21       54.66       43.08     21.92 o 
   6   2  21      170.14      170.21     24.64 o 
   7   2  21      143.11      113.39     32.86 o 
   8   2  21      181.49      181.58     16.27 o 
  -8   3  21      290.64      315.77     21.87 o 
  -7   3  21       14.43       11.18     12.81 o 
  -6   3  21      119.60      103.39     39.20 o 
  -5   3  21      141.00      112.64     28.55 o 
  -4   3  21      185.42      208.68     27.71 o 
  -3   3  21      321.72      362.68     32.64 o 
  -2   3  21       40.33       45.72     12.40 o 
  -1   3  21      448.23      460.68     31.34 o 
   0   3  21      136.68      115.88     32.87 o 
   1   3  21      434.82      399.58     21.03 o 
   2   3  21       39.67       45.96     11.75 o 
   3   3  21      332.58      331.52     34.04 o 
   4   3  21      186.06      191.98     12.86 o 
   5   3  21      136.96      143.13     23.44 o 
   6   3  21      113.86      174.50     53.90 o 
   7   3  21       13.26       -4.30     12.50 o 
   8   3  21      291.27      318.39     21.55 o 
  -7   4  21       50.47       27.35     12.42 o 
  -6   4  21       67.12       41.69     10.19 o 
  -5   4  21       62.16       45.08     12.03 o 
  -4   4  21      220.86      225.54     32.70 o 
  -3   4  21       61.92       45.69     11.28 o 
  -2   4  21      194.56      211.47     17.12 o 
  -1   4  21      428.67      445.84     23.11 o 
   0   4  21       16.06       12.72      7.92 o 
   1   4  21      436.56      438.80     19.35 o 
   2   4  21      202.55      193.08     11.10 o 
   3   4  21       63.26       60.51     17.55 o 
   4   4  21      213.06      221.63     14.67 o 
   5   4  21       62.34       54.39     27.38 o 
   6   4  21       70.15       56.06     26.05 o 
   7   4  21       50.19       31.42     13.86 o 
  -7   5  21      124.21       95.44     35.26 o 
  -6   5  21       77.82       55.05     16.55 o 
  -5   5  21      290.41      248.60     19.17 o 
  -4   5  21       24.74       17.46     10.37 o 
  -3   5  21       55.10       48.44     12.82 o 
  -2   5  21       51.70       57.34     14.81 o 
  -1   5  21      187.88      167.56     35.47 o 
   0   5  21      149.56      110.52     23.79 o 
   1   5  21      187.61      173.31      9.58 o 
   2   5  21       50.42       42.91     14.19 o 
   3   5  21       57.87       51.45     21.94 o 
   4   5  21       23.26       16.37     15.17 o 
   5   5  21      289.12      314.76     27.48 o 
   6   5  21       82.24       78.74     43.08 o 
   7   5  21      125.54       96.71     51.42 o 
  -6   6  21       18.11       27.72     12.56 o 
  -5   6  21      403.64      437.52     32.11 o 
  -4   6  21       60.29       42.91     12.50 o 
  -3   6  21       33.69       34.33      9.02 o 
  -2   6  21      246.85      213.03     52.37 o 
  -1   6  21      617.63      681.40     24.19 o 
   0   6  21        4.27        5.72      5.32 o 
   1   6  21      606.90      640.79     28.01 o 
   2   6  21      250.09      239.22     14.41 o 
   3   6  21       38.35       30.40     14.74 o 
   4   6  21       62.22       47.77     25.62 o 
   5   6  21      395.06      434.45     24.66 o 
   6   6  21       17.90       15.03     12.66 o 
  -6   7  21       20.62       26.00     13.17 o 
  -5   7  21       38.12       19.41     17.06 o 
  -4   7  21       57.81       48.30     12.68 o 
  -3   7  21       35.05       30.34      7.13 o 
  -2   7  21      313.61      293.65     21.28 o 
  -1   7  21      441.77      449.02     49.86 o 
   0   7  21       47.93       59.70     20.52 o 
   1   7  21      426.42      428.04     24.96 o 
   2   7  21      314.68      320.49     17.40 o 
   3   7  21       40.08       36.73     16.39 o 
   4   7  21       59.28       45.38     25.07 o 
   5   7  21       39.58       19.07     13.26 o 
   6   7  21       20.42       21.82     16.44 o 
  -5   8  21      480.50      454.82     31.97 o 
  -4   8  21       49.16       33.13     13.93 o 
  -3   8  21      794.24      884.47     39.27 o 
  -2   8  21       38.27       47.18     10.37 o 
  -1   8  21       31.69       31.68      9.85 o 
   0   8  21      147.72      117.79     36.82 o 
   1   8  21       32.40       46.30     12.03 o 
   2   8  21       39.41       36.73     14.17 o 
   3   8  21      801.45      818.96     38.64 o 
   4   8  21       51.51       38.59     21.58 o 
   5   8  21      485.85      512.92    117.26 o 
  -4   9  21       49.72       32.84     17.68 o 
  -3   9  21       12.94        7.10      9.22 o 
  -2   9  21       99.03       99.29     26.54 o 
  -1   9  21       67.58       45.82     19.40 o 
   0   9  21      126.70       85.55     22.41 o 
   1   9  21       67.11       60.47     15.14 o 
   2   9  21      100.44       91.50     25.45 o 
   3   9  21       11.69        8.66      6.74 o 
   4   9  21       50.42       42.60     15.78 o 
  -2  10  21       35.56       16.59      5.59 o 
  -1  10  21       77.15       56.79     18.09 o 
   0  10  21      376.82      408.17     17.36 o 
   1  10  21       75.62       65.85     19.05 o 
   2  10  21       38.44       32.20      9.14 o 
   0   0  22      519.75      538.83     33.07 o 
   1   0  22     1098.84     1146.25     29.51 o 
   2   0  22       13.68        9.31     13.74 o 
   3   0  22        0.57        0.80      6.09 o 
   4   0  22       49.09       32.82     11.92 o 
   5   0  22        4.67        0.32      9.01 o 
   6   0  22       17.95       14.77     12.56 o 
   7   0  22       48.70       29.91     12.62 o 
  -7   1  22      239.62      231.03     32.05 o 
  -6   1  22      128.30      106.37     52.25 o 
  -5   1  22       62.29       45.95     19.08 o 
  -4   1  22      120.26      102.51     29.08 o 
  -3   1  22       24.51        9.12     10.28 o 
  -2   1  22       82.14       80.55     18.77 o 
  -1   1  22      798.23      912.62     41.99 o 
   0   1  22        2.49       -4.32     18.27 o 
   1   1  22      805.61      846.55     36.41 o 
   2   1  22       86.39       89.39     21.40 o 
   3   1  22       21.57       18.40      8.29 o 
   4   1  22      112.34       91.16     30.58 o 
   5   1  22       59.74       53.07     17.52 o 
   6   1  22      132.41      104.21     34.51 o 
   7   1  22      245.42      245.85     19.41 o 
  -7   2  22       55.64       40.50     21.05 o 
  -6   2  22      134.31      106.20     39.12 o 
  -5   2  22      192.95      195.73     24.03 o 
  -4   2  22      280.96      276.83     15.67 o 
  -3   2  22      106.88       85.62     25.96 o 
  -2   2  22        8.51        8.27      8.31 o 
  -1   2  22       66.42       62.71     16.16 o 
   0   2  22      299.74      264.26     13.78 o 
   1   2  22       68.13       66.41     22.22 o 
   2   2  22        6.58        7.92      7.45 o 
   3   2  22      104.81      103.33     33.79 o 
   4   2  22      282.71      281.50     21.26 o 
   5   2  22      200.83      216.25     13.20 o 
   6   2  22      136.57      143.91     17.08 o 
   7   2  22       51.79       24.93     16.84 o 
  -7   3  22       23.75       16.22     12.62 o 
  -6   3  22       39.82       45.85     21.56 o 
  -5   3  22       20.51       17.74     12.32 o 
  -4   3  22       50.85       50.78     18.85 o 
  -3   3  22      111.49      113.12     32.40 o 
  -2   3  22        1.78        1.96      9.46 o 
  -1   3  22      774.49      879.29     50.29 o 
   0   3  22        5.75        4.50      8.46 o 
   1   3  22      792.54      817.70     26.90 o 
   2   3  22        1.76        6.56      5.86 o 
   3   3  22      108.59      118.38     32.53 o 
   4   3  22       54.55       40.40     17.57 o 
   5   3  22       18.24       18.39      8.17 o 
   6   3  22       37.26       30.63     14.74 o 
   7   3  22       22.42       20.81     19.24 o 
  -7   4  22      277.16      279.48     29.33 o 
  -6   4  22       62.51       38.73     14.00 o 
  -5   4  22      117.29      145.28     45.18 o 
  -4   4  22      188.20      156.37     56.90 o 
  -3   4  22      287.27      297.47     24.39 o 
  -2   4  22      388.60      407.35     19.19 o 
  -1   4  22       71.19       86.44     24.72 o 
   0   4  22      399.27      393.87     29.90 o 
   1   4  22       74.48       70.14     17.33 o 
   2   4  22      385.82      366.02     16.64 o 
   3   4  22      285.56      312.37     13.91 o 
   4   4  22      189.47      208.56     36.82 o 
   5   4  22      120.84       79.86     34.74 o 
   6   4  22       61.19       55.10     39.50 o 
   7   4  22      266.72      343.48     22.29 o 
  -6   5  22      122.23      128.54     35.36 o 
  -5   5  22       23.66       22.43     12.13 o 
  -4   5  22       30.49       27.52     11.03 o 
  -3   5  22       21.53       25.81     11.52 o 
  -2   5  22       27.01       17.99     10.33 o 
  -1   5  22       34.65       39.98     11.09 o 
   0   5  22       97.27       84.14     32.36 o 
   1   5  22       37.61       35.77     12.92 o 
   2   5  22       28.59       34.41     20.55 o 
   3   5  22       20.83       13.12     17.28 o 
   4   5  22       28.23       32.31     14.91 o 
   5   5  22       23.66       20.36     14.24 o 
   6   5  22      120.85      140.87     14.79 o 
  -6   6  22       18.35       22.39      9.28 o 
  -5   6  22      708.37      817.28     51.52 o 
  -4   6  22       62.59       61.87     15.73 o 
  -3   6  22       67.01       41.04     21.33 o 
  -2   6  22       32.47       40.05     12.89 o 
  -1   6  22      182.61      188.10     48.05 o 
   0   6  22      800.40      862.19     72.12 o 
   1   6  22      188.45      187.75     17.68 o 
   2   6  22       34.30       18.16     11.02 o 
   3   6  22       69.74       59.12     25.23 o 
   4   6  22       59.22       41.08     25.35 o 
   5   6  22      701.37      726.17     24.42 o 
   6   6  22       19.46       12.16     10.08 o 
  -5   7  22      194.74      131.01     41.15 o 
  -4   7  22       39.41       49.04     13.67 o 
  -3   7  22      120.36      104.34     37.66 o 
  -2   7  22       87.01       90.83     28.40 o 
  -1   7  22       36.80       34.85     11.91 o 
   0   7  22        2.40        7.09      5.79 o 
   1   7  22       36.34       28.73     13.17 o 
   2   7  22       86.43      130.97     79.07 o 
   3   7  22      123.36      109.49     41.05 o 
   4   7  22       37.98       42.65     24.37 o 
   5   7  22      196.14      212.24     15.20 o 
  -4   8  22       94.94       82.25     34.18 o 
  -3   8  22      130.83       94.14     31.76 o 
  -2   8  22       53.70       44.11     18.28 o 
  -1   8  22       77.92       71.97     23.82 o 
   0   8  22       82.99       45.95     16.55 o 
   1   8  22       73.89       51.48     32.50 o 
   2   8  22       57.66       42.52     25.52 o 
   3   8  22      131.25      101.17     61.51 o 
   4   8  22       97.55      100.10     45.33 o 
  -2   9  22       65.95      103.69     44.33 o 
  -1   9  22      201.97      216.70     17.39 o 
   0   9  22       13.59        2.36      8.22 o 
   1   9  22      202.74      175.43     45.92 o 
   2   9  22       63.79       45.32     14.10 o 
   1   0  23      162.74      171.94     34.25 o 
   2   0  23      150.87      151.82     13.87 o 
   3   0  23       61.34       54.67     19.23 o 
   4   0  23      148.29      140.67     33.58 o 
   5   0  23       13.80       16.59      9.67 o 
   6   0  23      236.42      200.09     35.04 o 
   7   0  23      214.44      231.47     15.31 o 
  -7   1  23       91.14       65.51     29.36 o 
  -6   1  23       14.85        9.22      8.36 o 
  -5   1  23       36.65       32.85     11.08 o 
  -4   1  23      157.44      122.57     38.67 o 
  -3   1  23      166.46      140.36     35.40 o 
  -2   1  23       99.62       90.90     17.08 o 
  -1   1  23      345.06      410.97     24.16 o 
   0   1  23      667.55      673.61     29.95 o 
   1   1  23      342.60      368.25     20.45 o 
   2   1  23       98.24       80.88     28.25 o 
   3   1  23      165.94      161.47     16.61 o 
   4   1  23      153.59      154.97     23.96 o 
   5   1  23       36.77       24.72     11.98 o 
   6   1  23       15.00        2.89     11.50 o 
   7   1  23       93.89       67.21     29.75 o 
  -6   2  23       54.72       33.53     19.75 o 
  -5   2  23       58.69       47.50     20.32 o 
  -4   2  23      298.29      291.22     20.30 o 
  -3   2  23      137.26      163.66     44.04 o 
  -2   2  23       13.94       29.21     10.00 o 
  -1   2  23      456.29      458.02     18.51 o 
   0   2  23      160.05      161.51     40.53 o 
   1   2  23      461.97      519.99     23.50 o 
   2   2  23       17.47       13.01      8.84 o 
   3   2  23      130.39      118.71     38.24 o 
   4   2  23      289.39      282.19     25.94 o 
   5   2  23       55.72       42.30     17.86 o 
   6   2  23       56.25       37.82     20.63 o 
  -6   3  23       78.76       34.33     14.75 o 
  -5   3  23      170.49      129.91     41.94 o 
  -4   3  23       59.34       68.38     20.57 o 
  -3   3  23      341.23      340.17     33.19 o 
  -2   3  23      129.26       95.92     26.37 o 
  -1   3  23       37.04       29.08     12.54 o 
   0   3  23      518.08      561.62     21.26 o 
   1   3  23       41.66       49.86      9.90 o 
   2   3  23      123.03       83.65     22.96 o 
   3   3  23      341.01      319.43     18.24 o 
   4   3  23       60.08       55.76     24.96 o 
   5   3  23      166.28      163.08     18.15 o 
   6   3  23       72.42       27.41     13.50 o 
  -6   4  23       29.60       22.93     11.14 o 
  -5   4  23       86.73       65.16     22.77 o 
  -4   4  23       90.76       55.01     29.27 o 
  -3   4  23       10.91        8.20      8.03 o 
  -2   4  23      236.19      226.87     17.03 o 
  -1   4  23       10.65        2.65     10.54 o 
   0   4  23      540.90      649.89     69.78 o 
   1   4  23       10.32       14.63      6.93 o 
   2   4  23      229.28      197.56     15.60 o 
   3   4  23       10.60       14.77     10.82 o 
   4   4  23       92.68       54.86     27.67 o 
   5   4  23       88.31       60.67     37.42 o 
   6   4  23       29.86       27.12     17.59 o 
  -5   5  23      108.84       96.41     35.54 o 
  -4   5  23       17.57       13.92      9.34 o 
  -3   5  23       67.58       54.39     20.09 o 
  -2   5  23       14.68       17.62      5.67 o 
  -1   5  23       27.75       28.90     11.86 o 
   0   5  23        7.32        3.70      6.92 o 
   1   5  23       29.30       31.21     10.49 o 
   2   5  23       14.92       13.84     11.18 o 
   3   5  23       65.34       51.71     28.15 o 
   4   5  23       17.90       14.70     11.95 o 
   5   5  23      109.10       86.00     45.21 o 
  -5   6  23       19.26       15.76     10.16 o 
  -4   6  23       23.13        8.91      7.93 o 
  -3   6  23        5.27        4.61     10.22 o 
  -2   6  23       57.31       44.15     15.61 o 
  -1   6  23      265.26      275.57     24.65 o 
   0   6  23       47.74       61.92     26.42 o 
   1   6  23      260.91      223.78     92.55 o 
   2   6  23       54.64       44.69     20.74 o 
   3   6  23        6.27        8.39     10.06 o 
   4   6  23       23.91        5.90      6.43 o 
   5   6  23       17.86       12.81     11.45 o 
  -4   7  23      409.54      468.29     24.03 o 
  -3   7  23      293.21      330.72     36.91 o 
  -2   7  23      261.58      281.57     19.27 o 
  -1   7  23      438.77      466.22     31.15 o 
   0   7  23       33.11       24.16     12.38 o 
   1   7  23      434.07      449.34     29.71 o 
   2   7  23      256.00      307.90     28.48 o 
   3   7  23      293.28      330.86     28.75 o 
  -2   8  23       91.69       70.68     33.37 o 
  -1   8  23       46.21       29.37     12.64 o 
   0   8  23       42.99       43.04     22.23 o 
   1   8  23       46.42       46.19     28.24 o 
   2   8  23       92.44       84.33     38.70 o 
   0   0  24       57.12       71.45     25.74 o 
   1   0  24     1063.52     1194.20    111.08 o 
   2   0  24      253.68      252.81     22.09 o 
   3   0  24        0.04        7.51      6.31 o 
   4   0  24        1.13        4.33      8.37 o 
   5   0  24      251.39      234.74     67.86 o 
   6   0  24       64.72       46.73     23.44 o 
  -6   1  24       71.79       35.40     21.23 o 
  -5   1  24      128.50       94.56     40.25 o 
  -4   1  24      210.57      227.52     34.43 o 
  -3   1  24      511.75      578.37     22.87 o 
  -2   1  24       59.29       36.26     20.13 o 
  -1   1  24      246.35      236.34     17.88 o 
   0   1  24     1057.25      996.07     23.41 o 
   1   1  24      242.63      238.19     41.58 o 
   2   1  24       55.46       64.14     24.68 o 
   3   1  24      520.78      556.57     23.26 o 
   4   1  24      218.28      205.57     21.45 o 
   5   1  24      132.51      104.97     37.71 o 
   6   1  24       75.40       44.94     19.10 o 
  -5   2  24       35.06       30.24     13.04 o 
  -4   2  24       34.99       23.41     15.77 o 
  -3   2  24      208.49      208.84     18.11 o 
  -2   2  24      114.49      130.37     36.54 o 
  -1   2  24       94.57       83.07     22.14 o 
   0   2  24        2.71        5.19      8.29 o 
   1   2  24       91.07       86.98     25.22 o 
   2   2  24      115.01       97.46     26.18 o 
   3   2  24      209.31      203.38     13.85 o 
   4   2  24       33.88       31.37     14.81 o 
   5   2  24       37.65       24.71     13.84 o 
  -5   3  24        2.90        5.08     11.73 o 
  -4   3  24       17.95       10.67      8.44 o 
  -3   3  24       78.74       73.62     23.22 o 
  -2   3  24      227.46      269.29     27.10 o 
  -1   3  24       72.18       65.70     19.04 o 
   0   3  24      178.04      219.35     30.10 o 
   1   3  24       76.13       72.35     23.64 o 
   2   3  24      225.35      221.44     15.87 o 
   3   3  24       82.10       67.13     24.49 o 
   4   3  24       20.48       18.09     11.57 o 
   5   3  24        3.26        9.46     10.30 o 
  -5   4  24      114.15      113.95     41.49 o 
  -4   4  24       30.12       11.94      8.47 o 
  -3   4  24       86.50       91.67     33.55 o 
  -2   4  24      119.79      111.68     30.74 o 
  -1   4  24      409.91      466.48     22.55 o 
   0   4  24       68.91       50.85     27.60 o 
   1   4  24      410.69      450.24     16.43 o 
   2   4  24      123.65      119.69     22.26 o 
   3   4  24       90.55       85.00     40.50 o 
   5   4  24      120.20      102.23     60.07 o 
  -4   5  24       24.95       22.90     13.01 o 
  -3   5  24       55.57       52.38     23.68 o 
  -2   5  24      168.79      172.73     55.62 o 
  -1   5  24      266.69      243.12     33.98 o 
   0   5  24      118.07       92.84     37.00 o 
   1   5  24      264.39      258.62     22.37 o 
   2   5  24      169.73      183.26     14.70 o 
   3   5  24       55.77       53.69     24.42 o 
   4   5  24       25.62       26.21     19.59 o 
  -3   6  24      186.22      151.09     59.55 o 
  -2   6  24      221.68      195.16     37.75 o 
  -1   6  24        0.26        2.11      7.20 o 
   0   6  24       56.84       39.26     18.40 o 
   1   6  24        0.63       10.65     11.48 o 
   3   6  24      184.97      204.60     24.35 o 
  -2   7  24       44.26       32.26     15.02 o 
  -1   7  24      200.00      207.79     22.01 o 
   0   7  24       17.26        0.31     13.63 o 
   1   7  24      193.59      169.49     64.29 o 
   2   7  24       43.78       35.32     28.03 o 
   1   0  25      339.50      343.53     18.29 o 
   2   0  25       29.23       31.09     11.06 o 
   3   0  25        0.90        0.00      6.36 o 
   4   0  25        4.49        8.89      4.69 o 
   5   0  25        4.54        1.10     10.05 o 
  -4   1  25        1.47        1.90      6.29 o 
  -3   1  25       34.32       32.21     15.76 o 
  -2   1  25      140.45      128.84     45.60 o 
  -1   1  25      429.17      405.01     22.29 o 
   0   1  25      400.16      352.09     26.20 o 
   1   1  25      424.17      446.63     20.06 o 
   2   1  25      140.40      144.60     35.33 o 
   3   1  25       33.91       29.51     10.67 o 
   4   1  25        1.76        9.45     11.29 o 
  -4   2  25      119.91       86.55     41.35 o 
  -3   2  25      195.42      156.95     51.65 o 
  -2   2  25       78.26       57.88     19.72 o 
  -1   2  25       12.01       13.40     10.01 o 
   0   2  25       10.36       10.54      6.28 o 
   1   2  25       10.07        7.76      4.51 o 
   2   2  25       76.45       61.58     26.90 o 
   3   2  25      205.78      208.32     17.00 o 
   4   2  25      118.38       81.77     36.24 o 
  -4   3  25      196.31      181.92     43.79 o 
  -3   3  25      321.26      352.63     21.18 o 
  -2   3  25       72.89       75.39     24.91 o 
  -1   3  25       49.49       50.24     15.97 o 
   0   3  25        4.49        2.84      8.87 o 
   1   3  25       52.81       54.07     19.12 o 
   2   3  25       76.27       61.41     17.11 o 
   3   3  25      313.33      319.00     31.82 o 
   4   3  25      195.14      228.78     18.85 o 
  -3   4  25       12.56       20.38     14.03 o 
  -2   4  25       19.65       21.83     14.52 o 
  -1   4  25      160.34      117.75     43.72 o 
   0   4  25      138.95      105.95     43.08 o 
   1   4  25      159.64      162.48     20.01 o 
   3   4  25       14.28        7.77     11.42 o 
  -2   5  25      118.90      105.09     43.17 o 
  -1   5  25        6.14        8.58      9.94 o 
   0   5  25        6.91       -1.43     18.78 o 
   1   5  25        5.62        5.55      5.70 o 
   2   5  25      118.49       97.30     46.93 o 
  -1   6  25       12.36       17.21      5.59 o 
   0   6  25        8.72       15.13      7.87 o 
   1   6  25       12.43       21.20     11.89 o 
   0   0  26      137.30      140.60     41.22 o 
   1   0  26      433.36      392.79     17.97 o 
   2   0  26      225.29      242.61     23.74 o 
   3   0  26      149.34       97.27     25.88 o 
  -3   1  26       86.86       66.46     18.66 o 
  -2   1  26      233.75      245.17     15.86 o 
  -1   1  26       84.59       65.65     18.06 o 
   0   1  26        0.58       10.11     12.44 o 
   1   1  26       84.21       74.68     18.37 o 
   2   1  26      227.53      236.85     16.07 o 
   3   1  26       87.26       74.32     29.62 o 
  -3   2  26       55.00       54.27     19.06 o 
  -2   2  26      123.70      111.19     38.57 o 
  -1   2  26      114.97      117.80     51.26 o 
   0   2  26      100.02       93.71     30.20 o 
   1   2  26      115.34      106.49     32.53 o 
   2   2  26      127.28      106.41     43.91 o 
   3   2  26       58.50       40.36     37.90 o 
  -2   3  26       65.21       54.32     17.41 o 
  -1   3  26      180.20      159.68     51.71 o 
   0   3  26       32.82       28.65      9.91 o 
   1   3  26      177.40      162.99     42.41 o 
   2   3  26       64.83       72.60     24.29 o 
  -1   4  26      109.48       84.11     54.10 o 
   0   4  26      174.25      135.37     46.01 o 
   1   4  26      112.38       66.51     28.27 o 
                                                 
